# Supplementary material for: Cellular Senescence-Related Genes: Predicting Prognosis in Gastric Cancer
Source: Front Genet. 2022 Jun 1;13:909546. doi: 10.3389/fgene.2022.909546 (PMC9198368; doi:10.3389/fgene.2022.909546)
Supplement: Supplementary file 1 [file Table4.XLS]

Gene	Coef
AGT	0.0617318899456387
CHEK1	-0.004416679732613
GNG11	0.00146582976956934
IGFBP1	0.0727549739978882
MAPKAPK5	-0.0823743685561005
NOX4	0.0337754127670565
SERPINE1	0.184215619451523
TFDP1	-0.00197579186740112
TYK2	-0.303214268137102
USP1	-0.0314400326211636
ZFP36	0.0400501256934474
