# Supplementary material for: Cellular Senescence-Related Genes: Predicting Prognosis in Gastric Cancer
Source: Front Genet. 2022 Jun 1;13:909546. doi: 10.3389/fgene.2022.909546 (PMC9198368; doi:10.3389/fgene.2022.909546)
Supplement: Supplementary file 4 [file Table5.XLS]

Gene	Num
TTN	208
TP53	176
MUC16	133
ARID1A	103
LRP1B	102
SYNE1	93
FLG	84
FAT4	82
CSMD3	79
PCLO	72
DNAH5	70
KMT2D	69
FAT3	68
HMCN1	67
OBSCN	66
ZFHX4	65
RYR2	65
SPTA1	64
PIK3CA	63
CSMD1	60
PCDH15	57
DMD	57
USH2A	55
XIRP2	55
AHNAK2	55
PLEC	55
KMT2C	54
LAMA1	54
DNAH9	54
SACS	54
CUBN	54
FAT2	53
DNAH11	53
ANK3	53
COL12A1	51
DNAH3	51
SYNE2	51
RNF213	50
PCDH10	49
MDN1	49
RYR3	49
RYR1	48
VPS13B	48
ADGRV1	48
ACVR2A	47
GLI3	47
MUC6	47
DOCK3	46
APC	46
PXDN	46
NEB	45
DST	45
HERC2	44
PCDH17	44
COL6A3	44
XYLT2	44
RELN	44
APOB	44
CMYA5	44
NIPBL	43
MUC17	43
LRP2	43
TG	43
ABCA13	43
NBEA	43
RIMS2	42
CELSR3	42
ANK2	42
TRRAP	42
RP1	42
ZFHX3	42
SDK1	42
UBR5	41
LRRK2	41
ERBB4	41
MUC5B	41
DNAH7	41
PEG3	41
FCGBP	41
ZBTB20	41
COL11A1	40
MYCBP2	40
MYO15A	40
PTPRT	40
NAV3	40
ABCA12	40
CACNA1E	39
ADGRB3	39
CNTN6	39
RGS12	39
MACF1	39
CDH23	39
PDZD2	39
TCHH	39
TENM3	39
DNAH10	39
ATM	39
TECTA	39
SLITRK5	39
KMT2B	39
SPECC1	38
NRXN1	38
RNF43	38
ANKRD11	38
PLXNA4	38
CNTNAP2	37
GRM5	37
DCLK1	37
AHNAK	37
TRIO	37
DNAH17	37
PREX2	37
ASPM	37
MYO16	37
FBN1	37
GRM1	37
PRKDC	37
DNAH8	37
NALCN	37
TAF1L	36
EPB41L3	36
TENM4	36
CSMD2	36
CDH8	36
KIAA1109	36
DCHS2	36
WDFY3	36
ATP10A	35
KMT2A	35
NRXN3	35
IGSF10	35
ERBB3	35
CELSR1	35
SETBP1	35
PKHD1	35
LRP1	35
SPEN	35
SRCAP	35
ABCC9	34
CNTNAP5	34
DYNC1H1	34
DIDO1	34
CNTLN	34
VPS13D	34
MAP2	34
REV3L	34
BSN	34
DOCK2	34
DSCAML1	34
CDH10	34
KRAS	34
ADAMTS18	34
ZNF536	34
ZC3H13	34
UNC13C	34
GTF3C1	34
VCAN	33
HIVEP3	33
TRPS1	33
CHD4	33
NFASC	33
RIMS1	33
ITPR3	33
ZNF804B	33
SPEG	33
FBN2	33
DCC	33
TNXB	33
HUWE1	33
TENM1	33
CREBBP	33
TRPA1	33
STAB1	33
UTRN	33
DNAH1	32
MYH7	32
PAPPA2	32
AKAP9	32
LAMA2	32
SSPO	32
PCDHA11	32
BRCA2	32
MYH10	32
SCN3A	32
DCHS1	32
LARP4B	32
LRP12	32
EP400	32
ADAMTS12	32
MXRA5	32
FBXW7	32
COL7A1	32
CTNND2	32
DYSF	32
HECW1	32
LYST	32
FAT1	32
HECTD4	31
SORL1	31
DNAH2	31
ALMS1	31
UNC79	31
ADCY8	31
SCN10A	31
SALL1	31
SIPA1L1	31
FLNC	31
MAGEC1	31
COL6A6	31
CENPF	31
ZNF462	31
DSCAM	31
COL5A1	31
ZNF292	31
ASH1L	31
SLITRK1	31
SCN9A	31
HSPG2	31
FRY	31
TIAM1	31
UBR4	31
BIRC6	31
FMN2	31
NCKAP5	31
ZNF208	30
FBN3	30
PCDHA12	30
ROBO2	30
HERC1	30
DYNC2H1	30
SMAD4	30
TMEM132D	30
OCA2	30
HDLBP	30
RIF1	30
RPL22	30
SLIT2	30
ADAMTS5	30
MED12L	30
CHD7	30
FLG2	30
THSD7B	30
SLC3A2	30
NF1	30
BCOR	30
STAB2	30
ZNF521	30
F8	29
JMJD1C	29
FAM135B	29
ROBO1	29
ZNF831	29
ASTN2	29
PTEN	29
ITPR2	29
PCNT	29
SAMD9L	29
CDH1	29
PKHD1L1	29
ARID2	29
CELSR2	29
CIC	29
ARID1B	29
CPAMD8	29
SCN11A	29
DLC1	29
DSP	29
PTPRD	29
SVEP1	29
FHOD3	29
NUMA1	29
CACNA1C	29
MYH9	28
PXDNL	28
AFF2	28
VWF	28
FREM2	28
SCN1A	28
MKI67	28
ACACB	28
HIVEP2	28
PCDH19	28
ERICH3	28
VPS13A	28
C5orf42	28
EDNRB	28
CDH11	28
NCOR2	28
EPG5	28
MDC1	28
HRNR	28
EPHA5	28
LAMA5	28
DOCK10	28
HYDIN	28
TTK	28
ACAN	28
NPAP1	28
CHD6	28
PZP	28
MYO3A	28
MGA	28
BRWD1	28
PKD1	28
PTPRM	28
KMT2E	27
PCDHA1	27
ARFGEF2	27
TNRC6A	27
TEP1	27
TRIOBP	27
PCDH20	27
PCDHA8	27
FRAS1	27
KALRN	27
SRRM2	27
ASXL3	27
COL4A1	27
EVC2	27
ANK1	27
TACC2	27
NCOR1	27
GCN1L1	27
NAV2	27
NBEAL2	27
PAPPA	27
AKAP13	27
CHD9	27
KIAA1217	27
PLEKHA6	27
USP34	27
AKAP6	27
SBF1	27
RANBP2	27
FAM47C	27
ZNF236	27
KAT6A	27
LRRC7	27
MEGF8	27
ZAN	27
SCN5A	27
MTOR	27
VPS13C	27
FLNB	26
TEX15	26
PIK3CG	26
ASCC3	26
SVIL	26
LRBA	26
CEP250	26
MYH2	26
CDH12	26
CUL9	26
KIF21A	26
NRXN2	26
DOPEY2	26
PCNXL2	26
DSEL	26
SULF1	26
RAI1	26
PTPRS	26
ARHGAP5	26
FRYL	26
EPHA2	26
NOS1	26
ZDBF2	26
MYLK	26
FLRT2	26
CTNND1	26
PCDH11X	26
SIPA1L3	26
PRUNE2	26
PPP1R3A	26
TRANK1	26
TNS3	26
DCDC1	26
GOLGB1	26
MPDZ	26
CSPG4	26
MTUS2	25
TRPM3	25
GRM2	25
MAP1B	25
BPTF	25
MIA3	25
NLRC5	25
PLXNA1	25
POLQ	25
SMARCA4	25
NRK	25
SI	25
ADGRG4	25
C3	25
TNS1	25
ADAMTS16	25
RASA1	25
KCNB2	25
COL1A2	25
RERE	25
FLNA	25
GRM7	25
PTPRZ1	25
PTCH1	25
DMXL1	25
PCDH9	25
WNK1	25
NLGN4X	25
GRIN2A	25
SORCS3	25
TTC3	25
TSHZ3	25
BOD1L1	25
MAGI2	25
ZNF106	25
POLE	25
TDRD6	25
RP1L1	25
DCAF12L2	25
KIAA2022	25
PCDHB6	25
CACNA1D	25
ZC3H18	25
SCN2A	25
SOGA3	25
PRDM2	24
BTBD11	24
KCNMA1	24
SPAG17	24
TLN2	24
GOLGA3	24
ATXN2L	24
SPEF2	24
EPHA6	24
ZNF646	24
CD93	24
BNC2	24
PBRM1	24
SPHKAP	24
PARD3B	24
ABCB1	24
KIF2B	24
OTOF	24
CACNA1A	24
PSME4	24
CNTN4	24
BCL9L	24
NOTCH2	24
FSIP2	24
KIAA0100	24
TUBGCP6	24
GPR158	24
PRRC2A	24
CNOT1	24
TNN	24
SORCS1	24
MYH11	24
SLCO5A1	24
HDAC4	24
GPR179	24
KLF3	24
JAK1	24
CHD5	24
SLITRK2	24
SCAF4	24
TENM2	24
JARID2	24
ATR	24
CAMTA1	24
COL22A1	24
SCN4A	23
EVC	23
SLC12A7	23
SCAF1	23
CASZ1	23
SPTBN4	23
NRIP1	23
LAMB2	23
MROH2B	23
FN1	23
CACNA1S	23
FLT4	23
PTCHD2	23
HIVEP1	23
MAP2K7	23
YLPM1	23
MYH6	23
KIAA0195	23
ARHGAP33	23
THSD7A	23
ICE1	23
TET1	23
HFM1	23
ITIH5	23
IRS1	23
DMXL2	23
INPPL1	23
DOCK4	23
SLITRK6	23
LCT	23
KCNT2	23
CTNNB1	23
SPTBN5	23
EIF5B	23
NUP98	23
NCAN	23
MYOM2	23
MYH13	23
CARD11	23
PCDHB5	23
FER1L6	23
PCDHB2	23
MAP1A	23
TLR4	23
BMPR2	23
TLN1	23
ATP2B2	23
MYOF	23
PCDHA4	23
RBM6	23
FAM21A	23
CCDC73	23
CACNA1H	23
GPATCH8	23
NSD1	23
GRM8	23
CDH9	23
ZCCHC11	22
FCRL3	22
KIF26B	22
SHANK2	22
KNTC1	22
ACTN2	22
RGPD4	22
FILIP1	22
NID1	22
TLL1	22
MAP3K4	22
PCDHGA12	22
KCNH8	22
RXFP3	22
SLC12A1	22
BRINP3	22
EVPL	22
SPG20	22
PTPRU	22
SMARCA2	22
LAMA3	22
SEMA5A	22
CDH4	22
GREB1	22
CPEB2	22
SPTB	22
DLG2	22
CNTNAP1	22
DOPEY1	22
UNC5C	22
LRP5	22
CCDC88A	22
CTNNA3	22
DCSTAMP	22
HTT	22
LRFN5	22
SLIT3	22
NOTCH4	22
SPATA31A1	22
MYO5A	22
LAMA4	22
ABCA10	22
ANKRD12	22
DPYD	22
PCDHB11	22
PCDHA13	22
IMPG2	22
SOX7	22
ABCB4	22
NFATC2	22
CAMSAP2	22
ITGAV	22
COL14A1	22
NUP210	22
PCDHA7	22
MBD6	22
ELMSAN1	22
PCDHB3	22
MRC1	21
SIPA1L2	21
MTCL1	21
NIN	21
HCN1	21
SGK223	21
LRRIQ1	21
ROCK1	21
IGF2R	21
FIGN	21
MUC4	21
MYH3	21
KCNH5	21
LAMB3	21
PCDHB7	21
TPO	21
CTNNA2	21
TJP1	21
PRG4	21
ZFAT	21
PAX1	21
ELMO1	21
LINGO2	21
TPTE	21
PCDH18	21
CACNA1I	21
ADCY10	21
FSHR	21
ZEB2	21
PTPN13	21
POTEE	21
DIP2C	21
SZT2	21
KDM5A	21
ATP10D	21
PTPN23	21
GRM3	21
CNTNAP4	21
CACNA1B	21
TIE1	21
CUX1	21
KCND2	21
RUSC2	21
LRRN3	21
TULP4	21
HLA-B	21
SLC9C2	21
SEMA5B	21
ABCA5	21
DUOX2	21
TNC	21
MYH7B	21
PPP1R26	21
AKAP12	21
EPHA3	21
CEP290	21
KDM3B	21
SLCO6A1	21
CPXM2	21
ZMYND8	21
NTNG1	21
EPHB1	21
KCNA4	21
ZNF638	21
ACIN1	21
GRID2	21
SORBS2	21
BCL11A	21
MYO9A	21
PLEKHG1	21
ARHGAP30	21
XDH	21
WBSCR17	21
OPLAH	21
SFMBT2	21
COL15A1	21
AHCTF1	20
CTCF	20
ZNF804A	20
PCNX	20
ADAMTS9	20
MAN2B2	20
IGSF9B	20
ASTN1	20
KCNQ5	20
COL24A1	20
NBAS	20
ATAD2	20
IRF2	20
MICAL3	20
ST18	20
FREM1	20
NUP205	20
ZNF423	20
ITPR1	20
PCDHA6	20
LRRIQ3	20
ABCA7	20
AR	20
BDP1	20
CFH	20
XRN1	20
ITGB4	20
ABCA2	20
VCPIP1	20
SYCP2	20
PCDHA9	20
AFF3	20
LRRC4B	20
NOTCH1	20
FANCM	20
FILIP1L	20
NINL	20
MYO1F	20
SEL1L3	20
BRD1	20
ESRP1	20
CNTN3	20
SYNJ2	20
PKD1L1	20
TPR	20
C2CD3	20
TCERG1	20
COL27A1	20
ATRX	20
CPS1	20
MYH4	20
WWC3	20
DOCK8	20
KSR2	20
CCT8L2	20
KDM6B	20
RBM27	20
SHPRH	20
ARHGEF17	20
PCDHGB1	20
PLEKHA7	20
ZMYM4	20
WNK4	20
COL6A2	20
FBXL7	20
KANSL1	20
MYH8	20
CAMSAP1	20
BTBD7	20
PLXNB2	20
SPTY2D1	20
TRIP12	20
PCDHGA8	20
MLLT4	20
TTI1	20
USP9X	20
PCDHB12	20
ZNF516	20
ZNF98	20
SPTBN2	20
MYO5C	20
CDHR2	20
LAMB4	20
EPHB2	20
ATP2B3	20
TET3	20
RAD51AP2	20
PLEKHA5	20
KCNH1	20
AP3B1	20
RGS22	20
RHOA	20
SV2A	19
MKRN3	19
ADAMTS14	19
TMPRSS15	19
PDCD11	19
ZNF366	19
PTPRG	19
PDE3A	19
CCDC40	19
WHSC1L1	19
ANKRD50	19
TRPM1	19
PCDHGA5	19
KIAA1462	19
E2F7	19
KCNN2	19
LRRK1	19
PCDHA3	19
DCAF12L1	19
TP53BP1	19
ALPK2	19
ARHGEF10	19
PTPRJ	19
SDK2	19
ZNF71	19
ZNF407	19
PKDREJ	19
CCDC108	19
SPATA31D1	19
PTPRK	19
NWD1	19
RBBP6	19
LAMC3	19
IBTK	19
GRIN2B	19
TLE4	19
XIRP1	19
SLC8A1	19
ZNF99	19
NAV1	19
SMC2	19
ZNFX1	19
NOTCH3	19
SEMA6D	19
PTPRF	19
EIF4G3	19
FAM179B	19
ABCA3	19
NRAP	19
IRS4	19
WDR49	19
DLG5	19
EIF4G1	19
EPRS	19
ARFGEF1	19
ZFP64	19
GRIP1	19
ATP4A	19
IGSF1	19
SALL3	19
KIAA1429	19
GRIA1	19
MIS18BP1	19
FAM184A	19
ATRNL1	19
NUP214	19
DHX16	19
SALL4	19
PTPRN2	19
RAB3GAP2	19
CDH18	19
ADNP	19
TCEB3B	19
CDK5RAP2	19
IL16	19
AGAP1	19
PPL	19
CCDC178	19
POGZ	19
PHF2	19
SPATA31A6	19
BCL9	19
TSHZ2	19
DOCK5	19
COL5A2	19
WDR33	19
RABGAP1	19
DUOX1	19
CRB1	19
BCORL1	19
JAKMIP1	19
KIF21B	19
CHD3	19
COL4A4	19
DAPK1	19
KIF13A	19
FSTL5	19
DOCK6	19
ERCC6	19
ATP10B	19
CEMIP	19
CAD	19
CACNA2D3	19
TTF1	19
SPTBN1	19
NUAK1	19
MED23	19
B2M	19
GOLGA4	19
WDR62	19
TTLL5	19
TRIM9	19
NES	19
KIRREL	19
ZZEF1	19
MYO18B	19
OBSL1	19
OR5M3	19
TIAM2	19
ANKRD26	19
UBE4B	19
NRG1	19
CR1	19
CLUH	19
TRIM51	19
ARHGAP39	18
CSRNP3	18
CNGA4	18
KAT6B	18
DOCK7	18
GNAS	18
POP1	18
HEATR5B	18
DEPDC5	18
PRX	18
TRPC4	18
MN1	18
SLX4	18
SPG11	18
SLC4A11	18
ASXL1	18
PLXNA3	18
KLHL14	18
CFTR	18
NPAT	18
CD163L1	18
DLEC1	18
PIK3C2B	18
TRERF1	18
MORC1	18
CHST1	18
ARHGEF11	18
ARHGEF15	18
MAGEC3	18
FZD10	18
NRG3	18
STXBP5L	18
PDS5B	18
ADGRL3	18
BRAF	18
EGFLAM	18
PRDM9	18
PCNXL3	18
SOS2	18
MYH14	18
TBC1D9B	18
WDR47	18
PROX1	18
KIAA1024	18
EPPK1	18
PRRC2B	18
PLCE1	18
CDC42BPB	18
TANC1	18
STAG1	18
SLC12A5	18
NCAM2	18
AMPH	18
PRAMEF14	18
KLHL1	18
HEATR1	18
PRAMEF15	18
SEC16A	18
SLC4A3	18
DENND3	18
DNAJC13	18
PLXNC1	18
TAOK2	18
RNF6	18
ZNF609	18
ULK1	18
KIDINS220	18
DOCK1	18
CASD1	18
ZBTB21	18
ADAMTS2	18
KIAA0430	18
PCDHAC1	18
PKD1L2	18
KNDC1	18
SLC32A1	18
PLCG1	18
PCSK5	18
HSPA12A	18
PRICKLE1	18
KLHL4	18
DACH2	18
LRP4	18
ATF7IP	18
UNC5D	18
ASAP1	18
TNS2	18
TMEM132E	18
THBS4	18
CDH6	18
SPTAN1	18
ROS1	18
NCOA2	18
BTAF1	18
CABIN1	18
ADCY3	18
KDM2B	18
MADD	18
ERBB2	18
ABCC4	18
CDC42BPG	18
ATXN1	18
ZBTB38	18
ADAD1	18
CDH2	18
PCDH7	18
ADCY2	18
ADD3	18
GRIK2	18
PLXNB1	18
KIAA1324L	18
NOL6	18
TONSL	18
KCNJ3	18
VWA8	18
CADM1	18
SETD2	18
ZDHHC8	18
ADAMTSL3	18
GRID1	18
HECW2	18
CAMTA2	18
SP100	18
KCNK9	18
ACACA	18
NAA25	18
PHF3	18
DZIP1L	18
PEAK1	18
SAMD9	18
MYBL1	18
KIAA2018	18
PCDHB8	18
GLI2	18
PARP14	18
CR2	18
RNF17	18
PSD	18
ZNF814	18
MBD5	18
ZNF518A	18
SUPT6H	18
MYO7B	17
RPS6KA6	17
ACCSL	17
ATP1A4	17
SHANK1	17
EIF2AK3	17
PI4KA	17
CHRM2	17
CASC5	17
PIK3CD	17
PLK1	17
MED13	17
PCDH8	17
CASP5	17
CACNA1G	17
EXT1	17
AQR	17
NOS3	17
RTTN	17
AGBL1	17
MICAL2	17
LTN1	17
RALGAPA1	17
CAMSAP3	17
PCDHB13	17
ATP7B	17
ITGAL	17
CCDC80	17
SETD1A	17
C11orf57	17
LPA	17
TRPC5	17
AMPD3	17
NELL2	17
ALPK3	17
ZBED9	17
COL20A1	17
RLTPR	17
COL4A2	17
CLCN3	17
C2orf71	17
DLGAP3	17
A2M	17
RICTOR	17
SEMA3E	17
CDH20	17
TOP2A	17
PNPLA7	17
ZMYM2	17
CPSF1	17
FHDC1	17
IFT172	17
PCDHGA6	17
LRFN3	17
SIGLEC1	17
EPHA4	17
USP31	17
TNKS1BP1	17
TRPC6	17
SBNO1	17
COL8A1	17
PASK	17
PDZRN3	17
WDR90	17
PRICKLE2	17
ERCC6L2	17
NLRP12	17
IL7R	17
VRTN	17
ZNF568	17
ADCY5	17
EPHB6	17
ADGRL2	17
EYS	17
TTLL7	17
ADGRL1	17
GATA3	17
NEBL	17
ADAMTS10	17
GRIA2	17
MDGA2	17
RP11-407N17.3	17
CYFIP2	17
ADGRL4	17
KAL1	17
MYH1	17
PLXND1	17
MAGEL2	17
GRIN3A	17
SPATA31A3	17
PDZRN4	17
KCNT1	17
MAST4	17
ZC3H4	17
MUSK	17
SSH2	17
PTPRB	17
NLRP9	17
KCNH7	17
ABCC8	17
ARHGAP35	17
ZIC1	17
PRPF40B	17
ATG2A	17
EGFR	17
SF3B2	17
ZNF667	17
MYOM3	17
NCOA1	17
F13B	17
PTK2B	17
NLGN1	17
DPP6	17
GAK	17
OSBPL6	17
MED13L	17
SLC6A15	17
ADCY1	17
KDM5B	17
BCHE	17
ZNF43	17
PHF20L1	17
WDR72	17
PCDHB14	17
SMO	17
TNR	17
PTCHD4	17
ATP9A	17
SLC12A9	17
TAF1	17
CASP8AP2	17
PCDHA10	17
C6orf118	17
POLR2A	17
ADCY7	17
CDKN2A	17
CASS4	17
POLR1A	17
SNRNP200	17
DHX36	17
GRIK3	17
KANSL1L	17
CCAR2	17
ITSN2	17
DISP1	17
WHSC1	17
NPHP4	17
SETX	17
BOC	17
RBP3	17
KIF4B	17
RHOBTB2	17
ATP8B4	17
MMP16	17
SMG1	17
IGF1R	17
USP36	17
LTBP2	17
SMARCC2	17
USP28	17
BRWD3	17
POSTN	17
AHDC1	17
DDX10	17
CTTNBP2	17
TBC1D4	17
CENPC	17
THSD1	17
KIF27	17
ABCC12	17
HECTD1	17
AEBP1	17
KCNA5	17
MCM3AP	17
ABCA9	16
FRMPD2	16
LIG3	16
RNF217	16
BRINP1	16
ARPP21	16
PCF11	16
THSD4	16
ADCY6	16
AUTS2	16
DENND5A	16
MCPH1	16
PCDHGB3	16
NPBWR1	16
C10orf90	16
ZNF658	16
ROCK2	16
RREB1	16
CASP8	16
ROR2	16
TMEM131	16
CUL5	16
PLXNA2	16
MARK2	16
MROH1	16
TNIK	16
HIC2	16
ADGRB1	16
ESF1	16
CASKIN1	16
SLTM	16
LHCGR	16
BRD3	16
ARHGEF40	16
KCNA3	16
FRMPD3	16
SGOL2	16
ARHGAP20	16
DENND4C	16
ARID4B	16
LRFN2	16
CUX2	16
CEP128	16
SCLT1	16
SMC6	16
COLEC12	16
BMS1	16
MYT1L	16
L1CAM	16
MSH3	16
ADAMTS3	16
C11orf63	16
FAM208B	16
PITPNM3	16
WNK2	16
TP53BP2	16
VARS	16
SYCP1	16
SPECC1L	16
SIN3A	16
CCDC7	16
RAD54L2	16
UMODL1	16
COL1A1	16
ARAP2	16
MAP7D3	16
CDH24	16
WDR78	16
CDK12	16
ZNF835	16
SATB1	16
ADRA1A	16
ZSWIM8	16
CRMP1	16
DLGAP2	16
PCDHGA1	16
UBE3B	16
PRPF8	16
NAP1L2	16
ZNRF3	16
SCRIB	16
ELFN2	16
BAZ1A	16
PNPLA6	16
PDE4DIP	16
EHBP1L1	16
ZNF347	16
PRDM16	16
NOX5	16
DLGAP4	16
ZNF711	16
SEMA3A	16
BAZ2B	16
KCND3	16
WDR7	16
AK9	16
PGBD1	16
CNTN1	16
ANKRD30A	16
DCT	16
JAG1	16
PABPC3	16
NEO1	16
GXYLT1	16
CIT	16
DHX30	16
THRAP3	16
GAPVD1	16
TCEB3	16
PCDHGB4	16
SEC31B	16
REST	16
AKAP11	16
F5	16
ABCA4	16
ITGA7	16
SOX5	16
NYNRIN	16
NUP188	16
OSBPL1A	16
CCNB3	16
TEK	16
UTP20	16
KIF16B	16
HERC5	16
OGDHL	16
STAT5B	16
MAP3K12	16
CHD2	16
TNRC6B	16
SLC45A4	16
ARFGEF3	16
ATAD5	16
TUSC3	16
FASN	16
ADAMTS13	16
UHRF1BP1	16
GPC6	16
KCNQ3	16
CFAP54	16
WFIKKN2	16
CHRNA4	16
TNRC18	16
POLR3A	16
OLFML2B	16
EXOC1	16
PCDHB15	16
IFI16	16
KIF3C	16
FSTL4	16
KIAA0556	16
FBXO38	16
GABBR1	16
SOHLH2	16
GCC2	16
SLFN5	16
RGPD3	16
MTIF2	16
SCUBE2	16
ZNF827	16
SNAPC4	16
RECQL4	15
BEST3	15
GUF1	15
MEX3B	15
KIAA0196	15
KIAA1210	15
MYO3B	15
RIMBP2	15
FRMPD1	15
MTUS1	15
LRRC16B	15
RASAL2	15
ADAMTS20	15
PTCHD3	15
LTBP4	15
GNAZ	15
A2ML1	15
ATP8B2	15
PPP2R3B	15
FTSJ3	15
KDM5C	15
MNDA	15
CCDC129	15
OR52A5	15
GLI1	15
WNK3	15
MVK	15
CLSTN2	15
FAM193A	15
SEMA6A	15
LNPEP	15
TBX5	15
EYA4	15
GOLGA2	15
SMG5	15
FNDC1	15
PLCB1	15
TMC5	15
ABL2	15
CFAP46	15
RNF31	15
NPC1L1	15
SMG6	15
CSGALNACT1	15
MSH6	15
PTPRC	15
SPTLC3	15
AXIN2	15
PIAS2	15
CASR	15
IWS1	15
PNISR	15
ABCC1	15
CIITA	15
SLC18A3	15
PC	15
ZNF549	15
PLEKHG3	15
MTR	15
CNTN5	15
ANKFY1	15
BICC1	15
CWF19L2	15
EHMT2	15
EPHA10	15
PTPN21	15
ZFYVE26	15
GPRASP1	15
BBS9	15
KCNH6	15
COL11A2	15
TRIM71	15
MMRN1	15
CYP7B1	15
INADL	15
ZBBX	15
SRRT	15
LZTR1	15
ABCC3	15
LAMC1	15
HTR1A	15
WAPAL	15
PCDHGA7	15
CUL7	15
PGR	15
KIF20B	15
NR4A2	15
LRRC4	15
HGF	15
PHRF1	15
ZFAND4	15
COBLL1	15
WISP1	15
EIF3J	15
B3GNT5	15
PDZD8	15
ZFC3H1	15
ESPL1	15
PCDHGA4	15
COL4A3	15
ZNF48	15
FNIP2	15
DLGAP1	15
RPGRIP1L	15
AASDH	15
EDRF1	15
POM121L12	15
PHLPP2	15
FOXP2	15
APBA2	15
PCDHGB7	15
PHLDB2	15
ZBED4	15
PHLDB1	15
AMOTL2	15
B3GALTL	15
DPP10	15
PRTG	15
INO80	15
CLIP2	15
CNBD1	15
PDS5A	15
HCFC1	15
KIAA1549	15
UPF3A	15
PCED1B	15
RB1CC1	15
AMER1	15
SIM1	15
KIF15	15
OR4C16	15
KCNA6	15
FGFR2	15
NDST4	15
ZNF676	15
RET	15
CYP11B1	15
CYLD	15
NLRP7	15
PSD2	15
PCCA	15
TNRC6C	15
ZNF318	15
TRPM6	15
KIF6	15
HEPH	15
KHDRBS2	15
LRRTM4	15
ZBTB16	15
KANK1	15
RSF1	15
MPRIP	15
MYOCD	15
GSE1	15
ST6GAL2	15
RBM33	15
IQGAP1	15
NLRP3	15
CDH7	15
HHIP	15
GPR45	15
AXL	15
ANKHD1-EIF4EBP3	15
DOCK11	15
EXTL3	15
MAGI1	15
BZRAP1	15
PCDH1	15
GPC5	15
SP140	15
AADACL3	15
KCNU1	15
PFKP	15
RALGAPA2	15
EPHA7	15
PDE3B	15
TCF20	15
SEZ6	15
GUCY2C	15
CSPP1	15
INSRR	15
ISM1	15
PLCL1	15
ATP2B1	15
SSFA2	15
KIRREL2	15
ZMIZ1	15
ANKRD17	15
ARHGAP31	15
SNTG1	15
DAGLA	15
COL9A1	15
JPH1	15
CDH16	15
ZNF532	15
SGIP1	15
TSC2	15
ANO4	15
ABCB5	15
ADAMTS1	15
WDR6	15
UACA	15
OR4P4	15
CFI	15
MMP9	15
AP3B2	15
TICAM1	15
LTBP3	15
KIF1B	15
ABCC11	15
SOX9	15
CFAP47	15
GNPTAB	15
MAP9	14
ASTE1	14
SIK3	14
ARMC4	14
ANO5	14
ANO2	14
SKIV2L	14
GZF1	14
SLC9A4	14
MAN2B1	14
PIK3C2A	14
PCDHGA2	14
RNF123	14
ZCCHC14	14
BARD1	14
AVPR1A	14
COBL	14
YTHDC1	14
TRIM26	14
CNKSR2	14
PCDHA2	14
KDM3A	14
GYLTL1B	14
RAPGEF6	14
GRIK5	14
ALCAM	14
TBX18	14
FER	14
GIGYF1	14
ADAMTSL4	14
TMEM132B	14
RBSN	14
CEP192	14
ZNF131	14
DSTYK	14
PTGS1	14
ACTL7A	14
CAND2	14
CYLC1	14
TTC13	14
ZNF479	14
CYLC2	14
DAAM1	14
ARHGAP32	14
LAMB1	14
C10orf12	14
CCDC141	14
SMC3	14
ASXL2	14
CHPF2	14
TMC2	14
C9orf84	14
KIF17	14
MAGEE1	14
ITGAD	14
DOCK9	14
PRRC2C	14
PAN2	14
UGGT2	14
MAG	14
GUCY2F	14
TBC1D32	14
NFATC4	14
TMEM200C	14
CTNNA1	14
EHMT1	14
CEP170	14
PYGM	14
IRX6	14
LRRTM1	14
ABCA1	14
ZHX2	14
TMEM255B	14
TBC1D9	14
SLC8A2	14
DNA2	14
IGHM	14
NPC1	14
BRD2	14
FOXG1	14
TANC2	14
NEFM	14
SLC4A2	14
TRHDE	14
MAP7D1	14
ZNF878	14
SLC4A1	14
DRC7	14
INTU	14
PARP4	14
KDM4B	14
CCDC180	14
CEP350	14
CGN	14
THBS2	14
PCDHA5	14
ITGAX	14
CDC5L	14
PREX1	14
COL19A1	14
CELF4	14
INTS2	14
FES	14
TOPBP1	14
SEC31A	14
ANKS6	14
ITGB8	14
PCDHGC3	14
DIS3L2	14
SLC17A6	14
PLIN4	14
KIAA1549L	14
CRIPAK	14
DPYSL4	14
AMBRA1	14
KLC2	14
PCDH12	14
CACNA2D1	14
FAM47A	14
PALM2-AKAP2	14
ARAP3	14
ANO3	14
VWA5A	14
ZC3H3	14
NKTR	14
ACSM2A	14
BACH2	14
PML	14
ZBTB41	14
ANO7	14
MASTL	14
ZNF800	14
ACSS1	14
SMARCC1	14
FAM13C	14
PPP1R12B	14
SLC4A10	14
ZKSCAN7	14
CYFIP1	14
CNGB1	14
TPP2	14
SLC39A12	14
CCDC170	14
MYT1	14
CILP2	14
MYPN	14
FZD8	14
ADAM7	14
HNRNPM	14
PPP1R9A	14
COL5A3	14
SCAP	14
CNGB3	14
PTPRO	14
ST8SIA1	14
DDX27	14
SUPT5H	14
ABCA8	14
PLEKHM1	14
GAS6	14
FAM171A1	14
MYBBP1A	14
CLCA4	14
SYNM	14
USP19	14
TMEM132A	14
RALGAPB	14
HTR7	14
EP300	14
NUP160	14
FGFR1	14
KCTD3	14
TNKS	14
ZNF716	14
KIF14	14
ST8SIA6	14
PHACTR2	14
NUP210L	14
SMC4	14
TESPA1	14
C3orf20	14
CACNB2	14
MXRA8	14
EFCAB5	14
GUCY1A3	14
TBX4	14
ATXN7	14
SETDB1	14
PLCB4	14
ACAD10	14
ZNF74	14
PLK2	14
EPX	14
ARHGEF10L	14
MROH5	14
ZNF142	14
TRIP11	14
TTC21B	14
ATP8A2	14
EPB41L4B	14
SCUBE3	14
NFATC1	14
OR4C15	14
AFAP1	14
PSPC1	14
EBF3	14
LRRC37A3	14
AOC1	14
SYNPO	14
GTF2IRD1	14
PRF1	14
DNHD1	14
PCDHGA3	14
KIF26A	14
ZNF626	14
ZC3H6	14
ABCB10	14
MYO10	14
LTBP1	14
PDE10A	14
SHROOM3	14
EML1	14
CHST8	14
GRM4	14
TRPM4	14
B4GALNT4	14
SAP130	14
NYAP2	14
RLF	14
MSL2	14
KCNV1	14
TRIM46	14
OR8J3	14
NHS	14
ATP1A2	14
TGM6	14
PRKD1	14
ZC3H12A	14
ZFPM2	14
CSF1R	14
FGD3	14
WRN	14
KCNH3	14
ATP1A1	14
RANBP6	14
PKN3	14
SHCBP1L	14
SF1	14
TRO	14
PLXNB3	14
F13A1	14
ADAR	14
CENPJ	14
MYO6	14
TRPC3	14
CLCNKB	13
KIAA2026	13
MED12	13
CECR2	13
PRKCE	13
NLK	13
TRIM49C	13
TLR10	13
THEMIS	13
CACNA2D4	13
LMX1A	13
NRD1	13
SH3PXD2A	13
ZNF227	13
INSM2	13
SBF2	13
LMTK2	13
LIN7A	13
SSTR4	13
EYA1	13
DLL1	13
POLR2B	13
SLC7A13	13
WWC1	13
CDH19	13
TAF6	13
ADAM30	13
ATP8B1	13
QSER1	13
KRT73	13
PHIP	13
TRAM1L1	13
PTPN4	13
AGBL2	13
KDM7A	13
TTF2	13
SYNCRIP	13
SETD5	13
PCDHB10	13
OR10J3	13
TRPM2	13
SUSD1	13
KLHDC7A	13
NCOA6	13
UHRF1	13
ZBTB7C	13
CHRM3	13
ALK	13
FAM129B	13
KIAA1161	13
GPRASP2	13
TCF7L2	13
PAFAH1B1	13
KIF1A	13
IGHMBP2	13
TEX14	13
DDX60	13
KCNA1	13
AGL	13
HECA	13
HELZ2	13
PSMD2	13
EML5	13
MST1R	13
RFC1	13
ITGA4	13
C9orf131	13
CPNE6	13
SRRM1	13
BMPR1A	13
CTDP1	13
CHD8	13
FBXO34	13
ZNF648	13
DDB1	13
DDX50	13
AGTPBP1	13
MCF2L	13
FBLN2	13
KIAA1033	13
KANK4	13
EXOSC10	13
CFAP61	13
INVS	13
NAA16	13
ABCC2	13
NDST3	13
PAPLN	13
STAG2	13
JAG2	13
KIF1C	13
CHL1	13
GON4L	13
COL17A1	13
ZNF540	13
PLOD2	13
ADAM22	13
DYRK1A	13
GPR101	13
DDI1	13
HK1	13
NLRP13	13
UNC13A	13
XKR4	13
RADIL	13
SYNGAP1	13
EHBP1	13
NETO1	13
RAPGEF5	13
HK2	13
FGFR4	13
PLD2	13
DCTN1	13
SH3KBP1	13
TRPM7	13
KIF13B	13
PER2	13
ZNF737	13
ARFGAP2	13
HNRNPUL1	13
SYNPO2	13
PRPF4B	13
ZNF677	13
ARID5B	13
DHX9	13
MAST2	13
PRAMEF20	13
SRPR	13
SAGE1	13
ADAMTSL1	13
THBS1	13
PIK3AP1	13
ZNF574	13
DGKI	13
LZTS2	13
VARS2	13
USP7	13
DRP2	13
NRDE2	13
COIL	13
RCOR3	13
DENND2A	13
FKBP10	13
GAL3ST1	13
ZBED1	13
OR4K5	13
CRB2	13
EPHA8	13
SALL2	13
TLR9	13
CDK13	13
TAOK3	13
SIN3B	13
PLCG2	13
GJA1	13
DHX34	13
DDX60L	13
PKN2	13
SLC5A6	13
PAX2	13
PCDHB9	13
RBFOX1	13
ARHGEF18	13
PCDHGB6	13
THOC2	13
CPED1	13
RUSC1	13
OR2G6	13
ABCB6	13
CADPS	13
L3MBTL1	13
UNC13B	13
PPIG	13
USP26	13
TARS2	13
NCKAP5L	13
AMY2B	13
[truncated: 15,090 more rows]
