# Supplementary material for: Cellular Senescence-Related Genes: Predicting Prognosis in Gastric Cancer
Source: Front Genet. 2022 Jun 1;13:909546. doi: 10.3389/fgene.2022.909546 (PMC9198368; doi:10.3389/fgene.2022.909546)
Supplement: Supplementary file 5 [file Table3.XLS]

Mixture	B cells naive	B cells memory	Plasma cells	T cells CD8	T cells CD4 naive	T cells CD4 memory resting	T cells CD4 memory activated	T cells follicular helper	T cells regulatory (Tregs)	T cells gamma delta	NK cells resting	NK cells activated	Monocytes	Macrophages M0	Macrophages M1	Macrophages M2	Dendritic cells resting	Dendritic cells activated	Mast cells resting	Mast cells activated	Eosinophils	Neutrophils	P-value	Correlation	RMSE
TCGA-BR-7715-11A-01R-2055-13	0.0937570979249911	0.136978132339733	0.093800372433376	0.142826081188705	0	0.14967397330961	0.0422687504234216	0.0682306058713927	0.0708266075347324	0	0	0	0	0.024539482603379	0.0125794897445865	0.0544046062875225	0.0186145973807146	0.0333283845792887	0.0114384205024547	0.0124806097064275	0.0138200242937676	0.0204327638758967	0.002	0.409943992373247	0.914215123727841
TCGA-IN-AB1X-11A-21R-A39E-31	0.0840233307702364	0	0	0.0107409807796892	0	0.163876231495855	0	0.0246537415283112	0.0503215399309378	0	0.00749102750125182	0.0125925042436643	0.00447062448213125	0	0	0.157006570425045	0.254263954451608	0.0639051616954135	0.161677598987096	0	0.00497673370876075	0	0.889	-0.0246995090405703	1.07908126218033
TCGA-BR-6454-11A-01R-1802-13	0.080554726262705	0.0204446178815544	0.174921745087107	0.123858066166471	0	0.22936250420783	0.0650704972289146	0.0446528688055729	0.0288062475726351	0	0.0171987364635344	0	0.0111818346366492	0.0436650467072531	0.0409341299190283	0.0373120271286145	0.0178222125605336	0.0121645464152721	0.0177819957507846	0.0165857261518972	0	0.0176824710536437	0.001	0.435890885568271	0.90037146832972
TCGA-CG-5734-11A-01R-1602-13	0.0531593567899682	0	0.141134751135555	0.091161179096061	0	0.303431737362368	0.00941683504180509	0	0.0436907662834398	0.00494353788891095	0.00373613752766522	0.0120412969718827	0.0838579203729115	0.0256112462795845	0.0286223517732184	0.0708253939911343	0	0.011005807460221	0.11650423578054	0	0	0.000857446244734255	0.01	0.331040363767763	0.948773509447193
TCGA-IN-7806-11A-01R-2055-13	0.0328699107436257	0.0501290648928142	0	0.0789790069611552	0	0.290497175540546	0	0	0	0	0.122699529323017	0	0.0109299501401651	0	0.0445284859512895	0.0693687480559067	0.157483698706522	0	0.142514429684959	0	0	0	0.822	-0.0204637721516367	1.08817267175442
TCGA-HU-A4HB-11A-11R-A251-31	0.0501674629760332	0	0.00443121579007073	0.0773708896713549	0	0.271195911149186	0.0153935412259066	0	0	0.0206968093584319	0	0	0.020432315409905	0	0.0394899093381076	0.234040104363475	0.00599692338807268	0.000299256146536152	0.250156258343843	0.00159899766900898	0	0.00873040517006842	0.092	0.102298135414553	1.0415087673528
TCGA-IP-7968-11A-01R-2203-13	0.068863489035303	0	0.0918885534097997	0.079276114813861	0	0.168810256147503	0	0.0186369645847861	0.00895113289972618	0	0	0	0.0343269464368195	0	0.0306469066015839	0.224599304242814	0.0034577924065257	0.0407511684627269	0.185267956916157	0	0	0.044523414042394	0.022	0.229793701901998	0.985017791130105
TCGA-CG-5733-11A-01R-1602-13	0.0577124053957559	0.021747734107728	0.213821121753446	0.15081867980844	0	0.232930340400749	0.0372657316166252	0.0234543866687381	0.0365162058197535	0	0.00233766107573096	0.00753977332682114	0.0136545507306074	0.0205432118485911	0.0176803584992245	0.0880210791803092	0.0110171955078137	0.00329378977270751	0.0609092366525294	0	0.000736537834428782	0	0	0.462844727183705	0.886653859472316
TCGA-BR-7717-11A-01R-2055-13	0.103672375532038	0.130636573010421	0.0924368777284004	0.180378248329977	0	0.14302070846377	0.0412426588998151	0.0416551996307114	0.0381856514192327	0.00320617468246774	0	0	0.0275074435002021	0.0258347610891545	0.0190370311497143	0.0658817096209496	0	0.0208773576399898	0	0.0539910481506525	0	0.0124361811525043	0.002	0.408427727926145	0.914590650447823
TCGA-FP-7735-11A-01R-2055-13	0.0627766215159774	0	0.0272340232444836	0.107983919033665	0	0.24779645062186	0	0	0	0	0	0.0458318032334758	0.0313046010811582	0	0.0250043966234835	0.241315131900237	0.000108956179764211	0.000188951844782944	0.210455144721112	0	0	0	0.04	0.16757054656966	1.01401094673809
TCGA-CG-5720-11A-01R-1602-13	0.108480390652041	0.0265182091125941	0.0770852673297543	0.109962962198451	0	0.251693473306623	0.0510000086700589	0.029962641613319	0.0290927645321194	0	0.0101845963475061	0.0156814256493597	0.00752568618201875	0.0196145058755185	0.0226458495210778	0.111856964836991	0.0195833530282727	0.0238015550846002	0.0748420867910077	0	0.00261839369813611	0.00784986557055046	0.01	0.33191736016865	0.947509682367049
TCGA-HU-A4GN-11A-12R-A251-31	0.0846073773906599	0	0.0602153339118965	0.0625765166453011	0	0.216349526721478	0	0	0.00604127663678436	0.00725346028797499	0	0.0287720466067451	0.00126883194541305	0	0.0349298807489229	0.153465397705946	0.0426520641007769	0	0.189765732444945	0.022367926697989	0	0.0897346281551668	0.035	0.181405123043521	1.0054386935231
TCGA-BR-7851-11A-01R-2203-13	0	0.0630094266478549	0.0286821064320337	0.186834890835536	0	0.213780411735282	0.0514223156448257	0.0269687735923285	0.0948377002306171	0	0.00414515258558351	0.033384354252993	0.0197557783657611	0.00470430618419194	0.0460476338254087	0.0798099105863161	0.0472159343546906	0.00296897631333119	0.0824252032019136	0	0.00746607914678502	0.00654104606454714	0.056	0.139452032268916	1.03719757159797
TCGA-CG-5728-11A-01R-1602-13	0.0712389849995173	0.111502882139389	0.109343603827415	0.131797507869542	0	0.176026673462762	0.0149792004365128	0.0904641154163488	0.0490554290298911	0	0	0.0260458460949772	8.92493121823402e-05	0.0712919553065306	0.0354449176174304	0.0435316560122893	0.00459994303143144	0.0169666760325813	0.0413921480757689	0	0	0.00622921133542984	0.001	0.425243647058507	0.905823256918559
TCGA-CG-5730-11A-01R-1602-13	0.00480603565644832	0.00610819930752692	0.182172624107576	0.0719182431542875	0	0.300822420385369	0.01642136557492	0.00515757025171315	0.0309414176022095	0	0	0.0546477830439285	0.0189203092230674	0.00591244060211533	0.0206856757426928	0.0648193723414976	0.0410050591030847	0.0136065044317416	0.138880365605507	0	0.0227712274093411	0.00040338645697397	0.00800000000000001	0.339147293227503	0.946362845902909
TCGA-HU-A4GY-11A-11R-A36D-31	0.01764807724839	0	0.00303738854587669	0.0811824192703384	0	0.314322821285396	0	0	0.000822062082627217	0	0	0.00823941343482076	0.0331916709344257	0	8.70591289439686e-05	0.326605279539951	0	0.00572080152705464	0.209143007002175	0	0	0	0.072	0.120709888891831	1.0385811733375
TCGA-BR-7704-11A-01R-2055-13	0.0795684797739364	0	0.0160033522929337	0.193640584442975	0	0.372809097951366	0	0.0143307567345267	0.0502823735036415	0	0.0180100850667426	0	0.0175237228257162	0	0.0242565127614991	0.0696906177107168	0.010274132898357	0	0.0634310454565773	0.044374071356002	0	0.025805167225009	0.071	0.123701642193022	1.06059781555228
TCGA-HU-A4GP-11A-21R-A251-31	0.0121619436861771	0	0.000103177537836181	0.0911061770039204	0	0.287990797604376	0	0	0	0	0	0.00455257944804778	0.028208397693739	0	0.0336377948446756	0.364208282114321	0	0.011882721094469	0.164495065413281	0	0	0.00165306355915744	0.0679999999999999	0.126273704751082	1.03445854106656
TCGA-FP-7829-11A-01R-2055-13	0.0349972587454125	0	0	0.034894256166634	0	0.183766496614598	0	0	0.00828688536601246	0	0	0.0119635259955028	0.0608197401832654	0	0.0145925222569431	0.418287346579306	0.0094153217492458	0	0.206555785595336	0	0	0.0164208607477438	0.142	0.0732435240995187	1.05654775687791
TCGA-IN-AB1V-11A-11R-A414-31	0.0658553137425419	0	0.00294371960833963	0.141094955866512	0	0.281957428642248	0.0173529406594783	0.00597143051093169	0.0418903018019052	0	0.0260671141810301	0.00365167370538946	0.00952026578783863	0	0.009675561667045	0.0498387259566993	0.156313014335869	0.00961049296527152	0.1782570605689	0	0	0	0.217	0.051608298931196	1.06637699898487
TCGA-BR-7703-11A-01R-2055-13	0.0409575825954677	0	0.24787061223518	0.155075094716764	0	0.221072653793369	0.0597286341293245	0.0186650451086519	0.0238313623891789	0	0.0344101617368492	0	8.07217010975878e-05	0	0.0396312057707353	0.0689117365327862	0	0.000452360771648167	0.0626871059151305	0	0.000582118499902691	0.0260436041039143	0	0.458472812677991	0.889961398608382
TCGA-HU-A4GH-11A-11R-A36D-31	0.0319601370104141	0	0.0105206102400026	0.0405734984121768	0	0.212674683071405	0	0	0	0	0.0359511675622665	0.0184086048604364	0.0582545677738786	0	0.0249952789380094	0.300123129600829	0	0.000201746792647155	0.0635781024858413	0.075572902724418	0.0220565906594729	0.105128979868202	0.168	0.0651885238804376	1.05615675737052
TCGA-HU-A4GC-11A-11R-A251-31	0.0530376015308398	0	0.000870008640749591	0.0639506482420703	0	0.21898513333084	0.0263797081441551	0	0	0.00981439048496632	0	0.00232233013048068	0.0152318137442476	0	0.0220043572075057	0.343074239354783	0.0294405807346501	0.00118521783647477	0.18773547703651	0	0	0.0259684935817277	0.0620000000000001	0.130539758090715	1.02647386879963
TCGA-BR-6457-11A-01R-1802-13	0	0.00944088955117348	0.227692291058977	0.207669791402104	0	0.288387586257234	0.000284476281820931	0.0221909167224139	0.0618524750554218	0	0	0.0205934463699186	0.00385503780242384	0.00253713172863481	0.00858107023759094	0.05621989973672	0.0328471753493925	0	0.0578478124461744	0	0	0	0.013	0.312207789292188	0.977080591171217
TCGA-CG-5722-11A-02R-1602-13	0.000607180173771966	0	0.20929367163439	0.292110940270335	0	0.194667286352021	0.043244027496478	0.010187554577861	0.0328475573320879	0	0.0019376425290246	0	0.0222568758442039	0.00987962752903212	0.0257982726808059	0.0572918267319228	0.0323968415052371	0	0.0425481799606791	0	0.0140292363970898	0.0109032789850592	0.012	0.31666153649737	0.96728088357132
TCGA-HU-8238-11A-01R-2343-13	0	0.0258917232011005	0.0977330422519036	0.247061993740314	0	0.173381095010793	0.0560345382858301	0.047927326449578	0.0570705767624624	0	0	0.0518477029263947	0	0.0144012449825692	0.0391801429221663	0.0914195186558596	0.00155460718573546	0	0.0964964876252929	0	0	0	0.034	0.187332820332983	1.02322604011191
TCGA-BR-6802-11A-01R-1884-13	0.0350849929201274	0	0.0819391915369495	0.35844543976396	0	0.128817286073815	0.0157830284515013	0.000717425230749429	0	0	0	0.0421313363757075	0.00828268298503469	0	0.0298466812317746	0.109352080183598	0.0371044222047003	0	0.113157008061109	0	0.0371819007690148	0.00215652421195891	0.021	0.234391442041409	0.996877182034337
TCGA-BR-8060-11A-01R-2343-13	0.137600038883375	0	0	0.241710110781216	0	0.327101928443246	0.0444559318832679	0.0133825087611728	0.0115821040572346	0	0.00807495226127912	0	0.0417986927646152	0	0.0171689869780713	0.0242471940164531	0.00737884230701831	0	0.0605539786894339	0.0210356964535205	0.00606745619406676	0.0378415775260295	0.026	0.205323586878876	1.02213528374297
TCGA-IN-8663-11A-01R-2402-13	0.0196571075411454	0.102795686353399	0	0.00136083747265455	0	0.146917278908802	0	0	0	0	0	0	0.00378115850158877	0	0.086487124254216	0.240874489300392	0.213520029692297	0	0.12621502107734	0.0257506274816287	0	0.0326406394165369	0.909	-0.025722852228944	1.08507335338802
TCGA-BR-6453-11A-01R-1802-13	0.0216563329264468	0.0540085872725633	0.0680249640759264	0.118099027418659	0	0.329844214796199	0.0035395468087403	0.0202706446897929	0.0703210714603759	0	0	0	0.0264651867616358	0.0216916749225427	0.0108297365168009	0.0496756127666775	0.0442673712473709	0.016074592666244	0.05739819272729	0.0449227092871952	0.0186773904391527	0.024233143216387	0.021	0.231914508447551	0.995616923780999
TCGA-CG-5721-11A-01R-1602-13	0.0267159039665375	0	0.173006281146662	0.239642336002287	0	0.293343169249814	0.0227373906703524	0.0124133446051228	0.0392561859052549	0.0151769648866269	0	0.00357259313583263	0	0	0.032416192443433	0.0433694804949824	0.038037321497048	0.00323964582443397	0.0474704843183847	0.000610027804533129	0.00899267804869477	0	0.00600000000000001	0.352179652518777	0.95043120258215
TCGA-BR-7716-11A-01R-2055-13	0	0.0145090737273302	0.130007534386726	0.223985091257234	0	0.23254440554113	0.0625318753884346	0.00784972430334197	0.0123558596038754	0	0.00149544419053246	0.0131831654028321	0.0200109038824448	0.0126815332470075	0.0364212986639583	0.0782396767135506	0.0192372686362965	0	0.121583383834613	0	0	0.0133637612206914	0.021	0.239238978521295	0.992305827724197
TCGA-BR-8682-01A-11R-2402-13	0.0607534621545552	0	0	0	0	0.167024642523878	0	0.0015445464417315	0.0701604030359164	0	0	0.0359602646009686	0	0.417383868747699	0.0278786752158375	0.140791936428124	0	0	0.0785022008512909	0	0	0	0.022	0.220301744769827	1.01466220302841
TCGA-R5-A7ZR-01A-11R-A354-31	0.0219559267728346	0.0881119145210008	0.0285715579448869	0.0861637084731806	0	0.232871110317945	0.00691869522446986	0	0.101532890828497	0	0	0.0697349355789209	0.00590438588897339	0.152832117112919	0.0534673610263461	0.0937293899770439	0.00738673128063581	0.0202950464350562	0.0193712878872433	0.0111529407300465	0	0	0.035	0.179063546277456	1.01735211403393
TCGA-FP-8099-01A-11R-2343-13	0.142517038567292	0	0.00392784649974979	0.0180827055429242	0	0.246766349620323	0.00050455263613409	0.0294228669503266	0.0509211812266779	0	0.0278419103522263	0	0	0.268970819186979	0.085528094072109	0.0946512991410183	0	0.00961058040547173	0.0145941897366313	0	0	0.00666056606213718	0.036	0.174425570599294	1.02235515707337
TCGA-MX-A666-01A-11R-A31P-31	0.394083676421408	0.0747831389517167	0.0510230846929226	0.0517805519186038	0	0.13168208840492	0	0.0447551914108863	0.0663192791524109	0	0	0.0322853529188388	0	0.0733981483469853	0	0.0323989401830228	0	0.0159227954733378	0.0315677521249472	0	0	0	0	0.544204266859557	0.839357548696698
TCGA-CD-8534-01A-11R-2343-13	0.127147015292838	0	0.0457320370059618	0.0734892975590827	0	0.229022738841431	0	0	0.0663994926531551	0	0	0.0111311840606927	0	0.115020919355905	0.0944363152763513	0.135710905417902	0.0461829341084054	0	0.0557271604282756	0	0	0	0.019	0.259612357303423	0.977602933671484
TCGA-BR-7717-01A-11R-2055-13	0.140088497867957	0.054584510582676	0	0.183278649297003	0	0.230817684611146	0.0114303464250946	0	0.0243923106562443	0	0	0.0118329403085343	0.0101533469325844	0.115621569382421	0.0563960753332675	0.100089092701005	0.0162727845807782	0	0	0.0370842277260049	0	0.00795796359528463	0.018	0.277981686896029	0.974992349186924
TCGA-IN-A6RO-01A-12R-A33Y-31	0.0284582359817895	0	0.000791266063339785	0.0861740767664635	0	0.251947195833077	0.134949290170773	0.0201713774622469	6.140434855239e-05	0	0.0680246415490744	0	0.00784167506635169	0.100407179975689	0.0835336757856093	0.138795846799155	0.00887017515961917	0.0255382905947314	0.0444356684435285	0	0	0	0.156	0.0681504806543172	1.05767354513158
TCGA-CG-5716-01A-21R-1802-13	0.0372544881243968	0.0947946127359413	0.223778953830809	0.105904090863153	0	0.224034023408094	0.0124922383680829	0.0387425152416646	0.0594088647780186	0	0.00445716762632455	0	0	0.0253891373159557	0.00301042370950923	0.0437314650724048	0.0329670138757576	0.0185825869405784	0.0417554293526243	0.00953155352787916	0.00249013815148754	0.0216752970773182	0	0.47821806861302	0.878866342812617
TCGA-BR-4256-01A-01R-1131-13	0.0164129287789621	0	0.000815910134023045	0.0716772026445537	0	0.143562518729378	0.0955787986215973	0.0211940775833774	0.000586332222002197	0	0.0587241113381343	0	0.0632428910692593	0.105509591620322	0.0607558585777391	0.128838720383623	0	0.0236014746731927	0.102479615183271	0.0284195365407788	0	0.0786004318997862	0.114	0.0864263353598449	1.04069937464265
TCGA-CD-8527-01A-11R-2343-13	0.0495342803308518	0	0.00928577349023665	0.251779505054338	0	0.0982398114421163	0.0970937585810242	0.0485541669730696	0.0482419520004219	0	0	0.067875073115691	0.00431644629362967	0.0683519524904409	0.0513272470385829	0.093277811636164	0	0.068295170993792	0.0369980080396517	0	0	0.00682904251998935	0.082	0.110495065269417	1.05293005700238
TCGA-BR-A44U-01A-11R-A36D-31	0.0486613797754769	0	0	0.0472536524229388	0	0.162862819625477	0	0	0.0777786470419933	0	0	0.0909906330375393	0	0.144747060958333	0.102674761818305	0.112002858930983	0.138166771122608	0	0.0748614152663466	0	0	0	0.083	0.1098256111273	1.03983069238239
TCGA-D7-A6EZ-01A-11R-A31P-31	0.0249844396810133	0	0.0063409879964231	0.160037504936284	0	0.0873251641095465	0.136598763279573	0.00786288140566834	0.0133090691242839	0	0.0598310931723456	0	0.00233838127049566	0.179967300334456	0.102576613836376	0.133136608692156	0	0.0256902660559567	0	0.0585055567962932	0	0.00149536930912914	0.013	0.311168715613961	0.95801058898048
TCGA-RD-A8N5-01A-12R-A36D-31	0.0410251368059107	0	0.00301378944440102	0	0	0.172757566043065	0	0	0	0	0.0553612965799593	0	0.0406754463575759	0.258865772522356	0	0.1450646892538	0	0.0235958467230539	0	0.123716556120677	0	0.135923900149201	0.003	0.381013851953723	0.9291781467605
TCGA-F1-A72C-01A-21R-A33Y-31	0.103495371531248	0	0.0308225667880774	0.139316748477813	0	0.220155234143702	0.0354381755458261	0.0264157780021175	0.0126834958645581	0	0	0.106824534052609	0	0.0801278617142357	0.0659553629262148	0.119138678454664	0	0.00941383775159689	0.0502123547473375	0	0	0	0.035	0.181785316455013	1.01872603717723
TCGA-CD-A48C-01A-11R-A24K-31	0.0286623133503069	0.0399312631991997	0	0.150106769669169	0	0.191123440531747	0.0537748585691916	0.0249399607427165	0.0320113119680227	0	0	0.0262214242718165	0	0.143116955256304	0.0999284170963491	0.133805510527991	0.037134513977855	0	0	0.0318110217098434	0	0.00743223912948866	0.0580000000000001	0.136906181525321	1.0342714455543
TCGA-BR-8369-01A-11R-2343-13	0.26986103535597	0.0480003901481083	0.0174620494009631	0.0272793262792828	0	0.222929245391885	0.00823362238150761	0.000273442293055508	0.0166531787947018	0	0.00916497090112145	0	0	0.208951564063757	0.0489064366552086	0.0818820324189582	0	0	0.0404027059154799	0	0	0	0.01	0.33114386642244	0.953379794949694
TCGA-BR-8081-01A-11R-2343-13	0.0651711752179671	0	0.019157993989104	0.101929009286012	0	0.152702922002199	0.0901318200130506	0.0737671393505925	0.058885775340943	0	0	0.0242020175445472	0	0.176297968379499	0.107936293210332	0.0964986658685686	0.00679620084150471	0.0101961639657506	0	0.0163268549899291	0	0	0.055	0.141540489816073	1.03377707809763
TCGA-IN-7806-01A-11R-2055-13	0.0847246252039251	0.0604015942018684	0	0.0572998657015787	0	0.169081543418538	0.0145749603920163	0.0278856445229468	0.0442269188350269	0	0.0202351500247237	0	0	0.248729682411836	0.0213304346955721	0.224960129363054	0	0	0.0265494512289138	0	0	0	0.099	0.0966855431031562	1.05364685287631
TCGA-CD-A4MG-01A-11R-A251-31	0.150510729944097	0	0.0292108192060012	0.0415574813602506	0	0.255217669354173	0	0.03802235084388	0.00597045605119565	0	0	0.023266045338439	0.000609573741448846	0.140437873164701	0.0722934053703541	0.173899716249397	0.0381688380156935	0	0.0103792502271912	0	0	0.0204557911331794	0.018	0.274346444880584	0.972401187933837
TCGA-BR-7901-01A-11R-2203-13	0.0530571595526351	0	0.00613283202381871	0.0967314659230905	0	0.184142681505006	0	0.0192003930759761	0.0638793765076678	0	0	0.0117991191056965	0	0.31424273763142	0.0972085619156594	0.115481697952203	0.00361770379182112	0	0	0.0287684777718791	0	0.00573779324312712	0.039	0.171753792323008	1.03083135690711
TCGA-BR-4294-01A-01R-1131-13	0	0.0256017888437677	0.013741422960914	0.131381750328242	0	0.20268260141042	0	0.0162948754551513	0	0.0140942676880369	0	0	0.124048965212116	0.0056712791503392	0.00792072447416218	0.155270869965935	0	0.0247708956771777	0	0.0170687563280361	0.261451802505702	0	0.091	0.103441935620121	1.04378238125236
TCGA-CD-A487-01A-21R-A24K-31	0.0293399085967325	0	0	0.0844981101085879	0	0.208089606248571	0.0683948167371014	0.00425954494322698	0.0124513860770889	0	0	0.0728720086076565	0	0.0252516250599472	0.00513034365568426	0.0738551601886551	0	0.0816505908135837	0.127948253703653	0	0	0.206258645259512	0.226	0.0488315190914882	1.07201741543244
TCGA-BR-8284-01A-11R-2343-13	0.0637279726020789	0	0.00531437331559199	0.293801992754936	0	0.244553804767418	0.0413332580028017	0.026707157759108	0.0344711557726174	0	0	0.0166792097338938	0.00898591740268141	0.0275647690464974	0.0613427154399288	0.116870853609797	0.0215430964981664	0	0.0371037232944833	0	0	0	0.0570000000000001	0.137740463179989	1.05214662628629
TCGA-BR-4267-01A-01R-1131-13	0.101646230586969	0	0.0394518051681119	0.0300564125313435	0	0.242608816972936	0	0.00168996220830843	0.019357322474576	0	0.0398107691778932	0	0	0.125410214198619	0.0333183334476663	0.143884531874995	0.00829579627119427	0.0163299339205016	0	0.113139144892332	0	0.0850007262745553	0.0600000000000001	0.134552084250761	1.02867850219603
TCGA-BR-8368-01A-11R-2343-13	0.0599561446500918	0	0.00709418223937669	0.172222464982353	0	0.359470576256579	0.0977778061592826	0.0485632290609338	0.0724186687040422	0	0	0	0.00273747934102554	0.0576123899589169	0.0416284193592967	0.0736873016531894	0.0034946488018803	0	0.00227448309147805	0.00106220574155406	0	0	0.114	0.0866413811913559	1.0870563225127
TCGA-CG-5724-01A-11R-1602-13	0.00739100938341589	0.0221525892713978	0	0.109188266317989	0	0.123874254202995	0.0578971806765986	0.00823357245556683	0.0574435044222516	0	0.0063338186666714	0.00744948748468457	0.0112475032455958	0.129826271691543	0.0987626903060297	0.210940059498739	0.00187994337914717	0.0134925080312799	0	0.101526489824414	0	0.0323608511416808	0.039	0.172223237443513	1.01791366547557
TCGA-BR-7716-01A-21R-2055-13	0.0789476624552866	0	0.00137518221679177	0.233615148916733	0	0.160283612348629	0.0627963387968278	0.0283879637717816	0.0666265238141726	0	0	0.0117948013602359	0.0269799821351391	0.0602635472118963	0.111731847183722	0.0701287450479985	0.0296162628860769	0	0.0574523818547094	0	0	0	0.076	0.115435475340908	1.04870755136837
TCGA-CD-5800-01A-11R-1602-13	0.16678562934285	0	0	0.0981379049835512	0	0.0792400008568269	0	0.0740449435359615	0.0336891935650852	0	0	0	0.0101330111733227	0.369078953894959	0.037153327925242	0.0472875458221614	0	0.035767087735878	0	0.0486824011641627	0	0	0.019	0.261378108060088	0.988843011045397
TCGA-HU-A4HB-01A-12R-A251-31	0.242854852957408	0.0614464559962176	0.0624350945246432	0.0661179493880537	0	0.244976871889736	0	0.0521729884579612	0.075986362718097	0	0	0.010839984718318	0	0.114359005294267	0.0219314836605395	0.020006989826257	0	0	0.0268719605685018	0	0	0	0	0.485281990155033	0.874151977804334
TCGA-D7-A747-01A-22R-A33Y-31	0.23066206869495	0.0247045372489526	0.00814167010976461	0.105585997552307	0	0.271667783175335	0	0.0185494734590085	0.0979415116823387	0	0	0.0362415059461143	0.00449678915395058	0.00641109393719769	0.0202643778457688	0.10257080851512	0.00151614952443367	0.0245194793537725	0.0467267538009865	0	0	0	0.001	0.422408518297774	0.908226077941996
TCGA-BR-7197-01A-11R-2203-13	0.0896629278372334	0	0.0138205296738174	0.055333818989622	0	0.173327509426681	0	0.0214721143782618	0.0367402158782879	0	0.00594454727668286	0.00083569079762015	0	0.400930826526442	0.0969067447488275	0.0928003298093703	0.00297220281449771	0	0.00925254184265641	0	0	0	0.029	0.198779108086413	1.02533999541847
TCGA-R5-A7ZE-01B-11R-A354-31	0.0397191411606521	0	0	0.0122146032714778	0	0.102148274425442	0.0775167467604673	0	0.0273989396347231	0	0.0394016362689941	0	0	0.308362917953559	0	0.0357629100063748	0.025761155485783	0.0489676019241232	0	0.228378126971553	0	0.0543679461368504	0.276	0.0371587265548441	1.10206854579317
TCGA-BR-8060-01A-11R-2343-13	0.0292019358095823	0	0.0277649163276696	0.0605206068895252	0	0.161635436863549	0.0714970942455911	0.0342858460054415	0.0475395665225317	0	0.0254301476992903	0.00361122943180178	0.0165635823375631	0.200366859483701	0.0697150696689202	0.0902544746179003	0.0296671653789605	0.0132083891671827	0	0.0932636135871762	0.0133342170048825	0.0121398489587311	0.132	0.0769024469753535	1.05248781383762
TCGA-VQ-A91D-01A-11R-A414-31	0.0522012251287988	0	0.00910689478724213	0.0748307342092443	0	0.113985722094196	0.0107379797089075	0.0614632494913005	0.00614512339393854	0	0.022071626347942	0.0112812086054996	0	0.196146338233942	0.132642825627263	0.092110745178054	0	0.0192196202679477	0	0.185066511213149	0	0.0129901957125749	0.021	0.24339225852264	0.996939836420114
TCGA-KB-A93J-01A-11R-A39E-31	0.0350339784492545	0	0.00142331155429259	0.0358877617440292	0	0.190777311044369	0.0521849273484986	0.0158149983913345	0.0482184978487912	0	0	0.0606296089246136	0.00457663268244075	0.238134179824267	0.0840197234027066	0.163663026597651	0.0266177739838495	0	0.0430182682039017	0	0	0	0.102	0.0936355618384487	1.052747894981
TCGA-FP-8211-01A-11R-2343-13	0.187935427596873	0	0.0387921417150093	0.141787462059082	0	0.312253294635374	0.0518439151796432	0.0217184789031239	0.0696888636636158	0	0	0.0307937860922716	0	0.0407514704510093	0.0266869268939578	0.0513698989587721	0	0.0161847829639083	0.0101935508873597	0	0	0	0.018	0.280259227547023	0.985724655185504
TCGA-BR-8590-01A-11R-2402-13	0.127806513293532	0	0.0711296584902987	0.0762534616621924	0	0.295905322855487	0.00454533733740298	0.0173823000693545	0.0427867895590637	0	0	0.0126396491984199	0.00818457202684802	0.0390249631046455	0.0531215980727922	0.173299647844443	0.00753898458369346	0.017455150892267	0.0523955368452965	0	0	0.000530514164263415	0.016	0.294193803799974	0.964585106215016
TCGA-CG-5718-01A-11R-1602-13	0.0290368477731203	0.00808535035231815	0.00303237528275016	0.0972539238730661	0	0.192499336728317	0.00961375222740469	0	0.123816595494123	0	0.0532233958043401	0	0	0.168558337004608	0.0573006102428554	0.103240060561822	0.0121012427195467	0	0	0.06048407312148	0	0.0817540988142483	0.178	0.0624528013578785	1.0668482284124
TCGA-BR-4279-01A-01R-1131-13	0.0602275056523438	0	0.0767103130905441	0.0762832726556329	0	0.121346743131591	0.0761489455046485	0.010725033259975	0	0.0303195048447238	0.0191344765882209	0	0.0234710885658848	0.120804401821292	0.0433576283977205	0.1432304207433	0.0523432602308539	0	0.023611540296857	0.0403946779448287	0.0165084728470227	0.065382714424561	0.021	0.239929028886676	0.980487478153617
TCGA-HF-7133-01A-11R-2055-13	0.0628141354820954	0	0.00210481160759606	0.0716350383938402	0	0.233087265661139	0.0133088181940323	0.0151383242473344	0.0261717034855953	0	0	0.00454178574036132	0	0.220098037274876	0.0603921022358101	0.220888057883305	0	0.000398780374440227	0.0330951087592134	0.0101416160097738	0	0.0261844146505883	0.097	0.0980398571110658	1.05180905321567
TCGA-VQ-A8PE-01A-11R-A414-31	0.131301362292003	0	0	0.109708498400025	0	0.249255992113058	0.0619414161281121	0.0413548827954304	0.0259500439661662	0	0.0409567727004733	0	0	0.151091638875333	0.0528803456334364	0.0704884514956481	0	0.0161387047377023	0	0.0489318908626124	0	0	0.052	0.146488785330591	1.03167030894431
TCGA-D7-A4YX-01A-11R-A251-31	0.0512423190916015	0	0.00278539049677892	0.252733400297552	0	0.115047206926754	0.166872761266926	0.0532118682597841	0.0216468726360609	0.00231845164972164	0.000670623012024049	0	0	0.010417054814002	0.145418398917852	0.112114282806744	0.0213273507979592	0.0115286832291564	0.0291580730694044	0	0	0.00350726272767934	0.017	0.290842650920458	0.97308440655779
TCGA-BR-A4J5-01A-21R-A251-31	0.11016366558689	0	0.0429257465808308	0.0733619174769917	0	0.210962785663771	0.0127434920951983	0.0263377167253428	0.0518239654354185	0	0	0.00488208836537854	0	0.227685318463058	0.0315097544819471	0.128241972070028	0	0	0.0753800448142812	0	0	0.00398153224086427	0.021	0.234638735186242	0.989950407159719
TCGA-HU-A4GT-01A-21R-A251-31	0.0943796223987277	0	0.00944709311704064	0.026091281883609	0	0.352004727047857	0.00347320104418611	0.00555123543611347	0.0299779808381416	0	0	0.0236876033347794	0.00562546674333022	0.227631191755305	0.0591219331722047	0.0988198097543553	0.00169896130851586	0.0100372152976847	0	0.0524526768681501	0	0	0.0610000000000001	0.133049119860035	1.03988255363524
TCGA-BR-6452-01A-12R-1802-13	0.0668981846944523	0	0.00624430575128429	0.13084142760534	0	0.209803442377268	0.112088815399931	0.0173273595925428	0.0570312342515872	0	0.03464579760766	0	0	0.162311334583062	0.0503842119681579	0.118379521086074	0.0148904821628002	0.0025144514058976	0	0.0166394315139433	0	0	0.076	0.115618110572762	1.04290374604104
TCGA-VQ-A8PX-01A-12R-A414-31	0.175423137319023	0	0.149910529538166	0.187275661220755	0	0.260699983564291	0.00144093457369417	0	0.0624208081531358	0	0	0.0355285390043326	0.0158680944808126	0.0181527907448613	0.0143580499286427	0.00414764078791114	0	0.0422598488894001	0	0.00799162412193285	0	0.0245223576730418	0.002	0.397568788318715	0.928381677001788
TCGA-VQ-A94P-01A-13R-A414-31	0.116576147954835	0	0.0345559852384482	0.114354380436939	0	0.334369369013214	0.0135833995659684	0.0189983687388455	0.0191598855927385	0	0	0.0340890468566553	0.0423184223725761	0.0120596212201695	0.0734299410434106	0.116920264911238	0.0110573772258914	0	0.0585277898290707	0	0	0	0.022	0.221632302270876	0.999969871866245
TCGA-BR-6564-01A-12R-1884-13	0.108023527693705	0	0	0.186984418911023	0	0.250832077656676	0.00349504497918676	0	0.0791814937735088	0	0	0.00294293033532167	0.0151384255303799	0	0.0840304775089385	0.134468739551275	0.0162076229977044	0	0.118695241062281	0	0	0	0.013	0.310197014166281	0.960062687881679
TCGA-VQ-A91V-01A-11R-A414-31	0.271817014951775	0	0.0609240516367096	0.0993882427830867	0	0.2418684378334	0	0.00234895919710377	0.0195369778832102	0	0	0.0362653517345684	0.0122832005808266	0.0364396704845816	0.0358673480573443	0.0848787402589909	0	0.0287778409459571	0.054658418351384	0	0	0.0149457453010613	0.024	0.209836798234088	1.01274082192169
TCGA-D7-6522-01A-11R-1802-13	0.0767833349297853	0.0446996569355739	0.0314149837214782	0.147306216277033	0	0.125643091718614	0.0591038450614199	0.0227781907168422	0.0890667191975767	0	0	0.000376682028595292	0.00913567271369186	0.101669276183267	0.05837462827085	0.16254599254943	0.0347565412878282	0	0.026506335614278	0	0.00844821520004962	0.00139061759368676	0.013	0.311192508197481	0.954665917019593
TCGA-SW-A7EB-01A-11R-A354-31	0.218875385621277	0	0.0620151832874006	0.117216306497387	0	0.198154739995169	0	0.111096052382977	0.0513491466931132	0	0	0.0585205223954844	0.00640429485407497	0.0556490227342675	0.0534048555401447	0.0375500738256597	0.00172770461131313	0.00184108540526621	0.0261956261564657	0	0	0	0.005	0.357679287586314	0.944156504041649
TCGA-IN-A6RI-01A-11R-A32D-31	0.091620794898439	0	0.0329710798474471	0.00557768677639366	0	0.179362634267917	0	0.0390757876222646	0.0698647268261587	0	0.0102726174686455	0	0	0.270099915513653	0.0188128571671215	0.159990438313365	0	0.035687189171277	0	0.0732564028676074	0	0.013407869259711	0.04	0.166873955689657	1.02399982208502
TCGA-BR-4369-01A-01R-1157-13	0.107826283808115	0	0.110784238247051	0.06311351239018	0	0.299165366265236	0.0354982420298309	0.0273815006270211	0.0264109712336171	0	0.0150439396128285	0	0.00673682552087946	0.0134148877120362	0.0437280265759678	0.101935938316583	0.124504925458453	0	0.0068518994711047	0	0.0176034427310954	0	0.016	0.299973658905483	0.962470293213278
TCGA-VQ-A94R-01A-11R-A414-31	0.0765393084583439	0	0.00573388741479982	0.0910847525686099	0	0.330319055438394	0.0265263962234974	0.0366463793791055	0.0364315208114988	0	0.033423635883554	0	0.0166600742328575	0.0318905240224658	0.146942699192234	0.124740901013331	0.00115187256817231	0	0.0419089927931358	0	0	0	0.055	0.142112956686716	1.04241045186886
TCGA-CD-5803-01A-11R-1602-13	0.0655299888483394	0	0.00265144981748779	0.245259165162906	0	0.232650543214362	0.0562705807893949	0.0117011912984023	0.0990375135828191	0	0	0.00136139501614577	0.00895619764796588	0.0325428229622002	0.0752596172147423	0.0822894800268299	0.0554436392165221	0.0114290304184851	0.0196173847833972	0	0	0	0	0.488610866977822	0.871680553364813
TCGA-BR-8680-01A-11R-2402-13	0.129885514691375	0	0.0138187266270078	0.138543477532709	0	0.174314729988195	0.0293467864750329	0.110757347981258	0.010305524024536	0	0.0365254635885762	0	0	0.15173599896418	0.0299163629235963	0.0961917378697519	0.00652110652604992	0	0	0.0510813830900849	0.0210558397176479	0	0.127	0.0797728453267012	1.05876515493226
TCGA-BR-A4J8-01A-11R-A251-31	0.0470667033284548	0.0201376402848508	0	0.0600591704557159	0	0.275758032781001	0	0.00974018389400832	0.0227239092010026	0	0	0.100674402936569	0.000859442842871844	0.153249550435934	0.0970027089218023	0.0917205674101406	0.0114941692049242	0	0.109513518302724	0	0	0	0.0590000000000001	0.135049733154749	1.0354128924984
TCGA-VQ-A8P5-01A-11R-A39E-31	0.116847536947097	0	0.0585191403832728	0.0879485700291389	0	0.163075046265961	0.0680659730699477	0.0420646451630626	0.0260383515910597	0	0.0312814254002941	0	0	0.153318406822063	0.0887250313353165	0.11284876421524	0.000329429096876701	0	0.016727257287759	0	0	0.0342104223929114	0.02	0.254873431001605	0.979812522424476
TCGA-BR-A44T-01A-32R-A24K-31	0.461434046302278	0.0835040320322997	0.0136009711147889	0.0568423443377796	0	0.143248613879887	0.0162325881006766	0.0190538946229692	0.0667603637342936	0	0	0.0175282996492563	0	0.062134674415231	0.0271125609108367	0.0180932037036384	0	0	0.0144544071960643	0	0	0	0	0.645464022917825	0.763345076934814
TCGA-VQ-A8PU-01A-12R-A414-31	0.133966567898124	0	0.0305761234404869	0	0	0.40638368866798	0	0	0.00026465652033409	0	0	0.072319413505886	0	0.0964208114513483	0.0185936295292297	0.104596500600262	0.0397423946685862	0.00212277897268714	0.0464565658736769	0	0	0.0485568688713991	0.587	-0.00196318632642498	1.08863174723819
TCGA-D7-8574-01A-13R-2343-13	0.00331805421134501	0.363088265512198	0.0151498552482013	0.131914022946373	0	0.239953789016324	0.0114505025528766	0.0253421729013933	0.0609032033138181	0	0	0.0110242244124087	0.00205398009867485	0.0522149029117053	0.0199667929817715	0.0494970268691763	0	0.00370107329630473	0.0104221337274288	0	0	0	0	0.506082426870267	0.861994403061408
TCGA-D7-6822-01A-11R-1884-13	0.0284570838541092	0	0.00083209902481151	0.134406584416849	0	0.224953149491124	0.0438711222547019	0	0.00140236792652316	0	0.0567403893850626	0	0	0.223968213495583	0.0828564914867163	0.0667880933272792	0.0171907523261067	0	0.000311390844254398	0	0	0.118222262166878	0.101	0.094411136768116	1.06072136908299
TCGA-HU-A4H0-01A-11R-A251-31	0.0558331498094213	0	0.0137136001321736	0.1812726798811	0	0.24162056378695	0.154170681487606	0.0585718683117859	0.00123223503985914	0	0.00248544186467502	0	0.0023118075220865	0.00154605848752465	0.1383812541825	0.109533653865201	0.00574367916692687	0	0.0335833264621898	0	0	0	0.017	0.286640378343521	0.975989463817943
TCGA-BR-6566-01A-11R-1802-13	0.00436368204078172	0.0212142002918147	0.0034263982403445	0.115533648298061	0	0.213420747921374	0.0397650633806157	0.0211481865762139	0.0592962584583984	0	0	0.0639759769382435	0.00117978892235166	0.204999172654945	0.0722006167683749	0.143251292241296	0.0277813681036196	0	0.00316803215684759	0	0	0.00527556700671776	0.219	0.0505872078487834	1.07780760800473
TCGA-CG-5720-01A-11R-1602-13	0.0549709287779377	0.00197676139233882	0	0.122712235819948	0	0.168734335052437	0.011330544554365	0	0.0374049082661154	0	0	0	0.0227175041110666	0.223541883038552	0.0554950692240643	0.101081416501187	0	0.0263205472345949	0.0225212220336959	0.0969739061390765	0	0.0542187378546207	0.094	0.0995590799379029	1.04993002090872
TCGA-IN-A6RL-01A-11R-A32D-31	0.156374315856113	0	0.0613642983990842	0.0750553997179454	0	0.232348412023102	0.0318747845993991	0	0.0681883402910216	0	0.00291377770409784	0	0.0224645536165938	0.00521029336218752	0.118994772622878	0.147324109792816	0.015281703481533	0.00791431085790175	0.0511531635017209	0	0	0.00353776417360602	0.00900000000000001	0.335178927308946	0.946789624800609
TCGA-HU-8608-01A-11R-2402-13	0.121154010557114	0	0.130401709392294	0.121456383534537	0	0.165807032174002	0.0402100633581098	0.040831864522278	0.0274752784594163	0	0.0373407451641474	0	0	0.0275263596729634	0.141798808465043	0.0750526308603299	0.0273829671646895	0.018477536213686	0.0250846104613898	0	0	0	0.003	0.383498080578218	0.927303047446291
TCGA-BR-7707-01A-11R-2055-13	0.0245946689678524	0	0.0532229101927321	0.0864551517930141	0	0.14603308775622	0.143741332130522	0.0439510080820291	0.0191180417025743	0.00835790057682103	0.0557097453613984	0	0	0.0793265101325819	0.0917862566341164	0.0992414797025352	0	0.0349753648875982	0	0.0875129755204616	0	0.0259735665595428	0.034	0.186457944236165	1.00799213623023
TCGA-VQ-A8E7-01B-11R-A414-31	0.0840015628392194	0	0.013138797397184	0.0466256703887985	0	0.267678277905226	0.0783144857281659	0.0153962049165905	0.00153321017727081	0	0.0658869463646958	0	0	0.151990290119395	0.0790323512566905	0.118185752403653	0.0090357093406204	0.0028914722413709	0.0459851710712694	0	0	0.0203040978498506	0.09	0.104805095233451	1.03916265535298
TCGA-RD-A8MV-01A-11R-A36D-31	0.0580575906087568	0.0207496674047737	0.0151130073852407	0.112843326939232	0	0.192376062088853	0.0616637793224897	0.0586322182338773	0.059163731217332	0.00236781869647402	0.00949365880260786	0	0	0.115087131685356	0.112730984317386	0.0711014516453617	0.00424841446954742	0.0210636254054895	0.0326295747207599	0	0	0.0526779570564635	0.047	0.155529521413272	1.02603382988621
TCGA-VQ-A94T-01A-11R-A414-31	0.060656525573269	0	0.0236490182505631	0.011546533972923	0	0.302038986927441	0.0122788159955407	0.0188496926507552	0.0410641928858287	0	0.126179365500306	0.0439094633183561	0	0.177042966734305	0.00410322993566287	0.110647814793529	0	0.0113731775815384	0	0.0324642055499266	0	0.0241960103300548	0.191	0.0569051389988764	1.0749326458991
TCGA-BR-8687-01A-11R-2402-13	0.0364556542959331	0	0	0.0356197257139046	0	0.370306652104945	0.0118464856312153	0.0180112654601417	0.0161451119262983	0	0	0.0117502143568095	0	0.041105046706722	0.0762503198000572	0.180526707531764	0.143583561429517	0	0.0583992550426933	0	0	0	0.093	0.100962991639689	1.04374777959829
TCGA-IN-A7NT-01A-21R-A354-31	0.0111938568412376	0	0.000305475835406793	0.0567964136198736	0	0	0	0.0477266920819629	0.0591320003548452	0	0	0.00055769285978944	0	0.197120310615706	0.021166845925815	0.0894051477366823	0	0.189571497606702	0	0.305758881600708	0	0.0212651849212717	0.022	0.223102102784621	1.02582220468913
TCGA-CG-5719-01A-11R-1602-13	0.093768787266126	0	0.0488485141523047	0.0161341523292559	0	0.175437926209508	0	0	0.0531054262301892	0.00808955520889701	0	0.0121611826513821	0	0.418046049764159	0.0059142557744982	0.120262428210193	0	0	0.0266307304127676	0	0	0.0216009917907189	0.023	0.210970586165082	1.02011632954456
TCGA-BR-7704-01A-11R-2055-13	0.0208364781894024	0.0048034626263339	0.00769974474213622	0.186077910861364	0	0.193975645064923	0.110264086268442	0.0460762125170175	0.0902002791178534	0	0	0.0332385876478903	0	0.0789311526699024	0.0967264270535184	0.0842352076410586	0.0239897959422949	0	0.0185377650400428	0	0	0.00440724461782084	0.134	0.0756852997534384	1.07380301452054
TCGA-CD-A489-01A-11R-A24K-31	0.219725434074112	0	0	0.154684755602994	0	0.247125831124159	0	0.0217229421596367	0.021083988340567	0	0	0.0514003108561119	0.00487245621932789	0.0196976211220811	0.0356215631081036	0.119357042342164	0.0353426713111707	0	0.0693653837395721	0	0	0	0.00700000000000001	0.346544225971921	0.943938668720785
TCGA-FP-7916-01A-11R-2203-13	0.0880184830731009	0	0.0147978086107186	0.167259740312332	0	0.1652123144653	0.0667804163466216	0.0122408096967069	0.0440884817912746	0	0.00894906246945152	0.0021380008659327	0.0146586236295318	0.0641783028966168	0.124218365477937	0.0984514675604271	0.00203816545207275	0.0139224183477214	0.113047539004254	0	0	0	0.0570000000000001	0.138411449681843	1.03004119585604
TCGA-HF-7131-01A-11R-2055-13	0.181342947822664	0	0.0646555071890585	0.067192406063467	0	0.322481588050571	0.0227252332084434	0	0.0636646243752988	0	0.0291192690854312	0	0.0118803817130905	0.0743483601359596	0.0258359429366819	0.0527829707621873	0.00065772966376261	0.0170779202616913	0.00499290581381056	0.0169657332557885	0	0.0442764796620934	0.013	0.311838679485139	0.961329995871493
TCGA-KB-A93G-01A-11R-A39E-31	0.0207072660742545	0	0.00064265589569119	0	0	0.157260108174811	0	0	0	0	0.0356524565664952	0	0	0.313726993765714	0.010486517987268	0.0707566421083941	0	0.0376782617115649	0	0.232497741102326	0.019608566478161	0.10098279013532	0.019	0.264111057641441	0.999913851213664
TCGA-RD-A7BS-01A-11R-A32D-31	0.166347615213876	0.0525985070221392	0	0.0897778521453256	0	0.192630194083877	0.00286557523526356	0.0373771013903133	0.0545479450503532	0	0	0.0197109083785328	0.00398717918188228	0.13764606118247	0.155579532351779	0.0247284096207306	0	0.014509808622201	0.0476933105212562	0	0	0	0.016	0.297255991682695	0.970150278279228
TCGA-BR-8380-01A-11R-2343-13	0.102772697696797	0	0.0268132484390678	0.123499232508582	0	0.196752795676605	0.0149409417749885	0.0424919795011399	0.0367716068708423	0	0	0.00121482532945666	0.0232513213934375	0.0954347520076865	0.0680074998606679	0.139846163872856	0.0402780120986328	0	0.0879249229692406	0	0	0	0.026	0.205479491974351	0.997308796657615
TCGA-BR-4253-01A-01R-1131-13	0.020344285562278	0	0.00258931883293624	0.216772591755879	0	0	0.320272725901587	0.00429394319915875	0	0.0263181329030157	0.057001324600438	0	0	0.0474519376705555	0.109464528218414	0.13788179543515	0.00411801267775494	0.0110271292297966	0.0298562803948128	0	0	0.012607993618223	0.019	0.268468041876287	0.978245165441997
TCGA-BR-8484-01A-11R-2402-13	0.0986635227023682	0	0.0315093074774073	0.0958347513994509	0	0.266949516279918	0.0249462698605092	0.0244854193286458	0.0442929566656162	0.000216791908528003	0	0.0248178912121344	0	0.138700471863753	0.083416802867609	0.107358271319976	0.0204498413160703	0	0.033091199804975	0	0	0.00526698599303852	0.034	0.188864122114316	1.01105791592766
TCGA-VQ-A8P2-01A-11R-A36D-31	0.120611587744063	0	0.0212574208027104	0.0753617454729527	0	0.326320291652434	0.0552709808443115	0.0286071661010687	0.051216954736393	0	0.0322587374093161	0	0	0.109946505577267	0.0378051767020871	0.108689369331547	0.0162957943503395	0	0	0.0163582692755098	0	0	0.0570000000000001	0.137521311634025	1.03788327074052
TCGA-BR-4363-01A-01R-1157-13	0.0278648126573541	0	0.0351149307986496	0.0995010468530431	0	0.21207579232893	0.110767259144968	0.0204510492870296	0.00956057153510761	0	0.0395155697178919	0	0	0.0985953907066161	0.0916164694751647	0.166080563357172	0.0136359429893206	0	0.0272868302625935	0	0.0465754838960756	0.00135828699008261	0.092	0.102263772909875	1.03904742596828
TCGA-VQ-A94U-01A-12R-A414-31	0.0699136683398793	0	0	0.0445106065390401	0	0.390943250090279	0	0	0	0	0	0.0556528452804081	0.0120860178018898	0	0.0496994356280106	0.243414831528627	0.0542255227567458	0	0.0795538220351208	0	0	0	0.119	0.0840335999748989	1.05201779954475
TCGA-CG-4438-01A-01R-1157-13	0.0412984586854354	0	0.00614798867321193	0.136097545031979	0	0.224407558799434	0.232809884154181	0.0197085368399889	0	0	0.0136653437521621	0	0.00576733008510882	0.0597759086507568	0.0767383483420698	0.134134014506038	0.0118629914450597	5.16356760400354e-05	0.037534455358534	0	0	0	0.035	0.181019041024565	1.0124733115309
TCGA-IN-A6RJ-01A-21R-A33Y-31	0.0477085080168204	0.0224370537640465	0.0254354342899189	0.165304807755544	0	0.182328137584051	0	0.0285014607966116	0.100525212161261	0	0	0.0556506635372861	0.023702773058405	0.0102972140649454	0.0113852760338624	0.105330252746327	0.0367517932695782	0.114259445755226	0.0543934378760271	0	0	0.0159885292900892	0.082	0.110335462733907	1.04535728024264
TCGA-IN-7808-01A-11R-2203-13	0.190155224388628	0.131427463695276	0.0574888078374187	0.162318192865892	0	0.132907227235716	0.00349579125576775	0.0318126374619049	0.0975527921277511	0	0	0.0414708752076119	0	0.044834969102046	0.0385709300306962	0.046995642474705	0	0	0	0.0140548252834397	0.00216671995370905	0.00474790107943795	0	0.477348090825061	0.879362947771202
TCGA-BR-4191-01A-02R-1131-13	0.0269390792335144	0	0.00213338740008419	0.0876652404061695	0	0.218461825582706	0.078168982600089	0.0135688363643611	0.00548091930696879	0	0.0238091248991239	0	0.0373766896997852	0.0287342329645714	0.0466312932627533	0.233621581579584	0.0952193934569285	0	0.017912853498974	0	0.0730159159810117	0.0112606437633749	0.11	0.0892152755388824	1.03917307628795
TCGA-BR-A4PF-01A-11R-A251-31	0.0542319117135083	0	0.00598553921933836	0.0895768293199997	0	0.125313887797063	0.069117140423276	0.0708763003038579	0.0330315691770151	0	0.0149476634360319	0	0	0.137931443812839	0.101304867408978	0.202246179926653	0.00343434388928967	0	0.0120503028784367	0	0.00825626666199808	0.0716957540317156	0.083	0.109932913381024	1.04105675312352
TCGA-BR-6852-01A-11R-1884-13	0.0450063152999003	0	0.00799381823507638	0.269240153300888	0	0.0799349171273857	0.102193627717092	0.0550477011051972	0.0409656729964143	0	0.0218729676726147	0.0356871659343683	0	0.120124295239377	0.0497308276043769	0.118425686943644	0.0102725165406994	0.00527468804393621	0.0382296462390285	0	0	0	0.094	0.0994392187800556	1.05512264851523
TCGA-VQ-A8PH-01A-12R-A414-31	0.0472253222965252	0.0341680176274253	0	0.190629358595813	0	0.350469648960657	0.00312106690185914	0.0944306968124878	0.0491093186291937	0	0	0.0308850013764455	0.0168069533363961	0.0933825557221563	0.0266320228670139	0.0201258318319033	0.0109046473328169	0	0.032109557709307	0	0	0	0.076	0.115020099199341	1.07757810734685
TCGA-BR-7851-01A-11R-2203-13	0.071738016916705	0	0.000735303524562468	0.152211972367057	0	0.194105188209593	0.0853754739945872	0.0292823411257443	0.0698624187010429	0	0.00189457775441621	0.0265190247400308	0.0161859196370072	0.160903821207389	0.0815109418484072	0.0885703463819951	0.00912368389743849	0	0.00860659478393751	0.0024862567537034	0	0.000888118156383064	0.106	0.0925213728983975	1.05672101517272
TCGA-VQ-A927-01A-12R-A414-31	0.0120120764078563	0	0.140760849391601	0.0509541723155239	0	0.471620778555685	0.0350759959521456	0	0.0064815242253339	0	0.00949183645886566	0	0.00957920801288928	0.032645044079688	0.0459659148326057	0.11541453826627	0.0017336255756749	0.0140959508118815	0.0296714450430624	0	0.00825781831747169	0.0162392217534446	0.019	0.260859645550825	0.986783025836868
TCGA-BR-A4J6-01A-11R-A251-31	0.216238778196344	0	0.333400101702123	0.0823661304452523	0	0.16249729491773	0	0.0188315905892883	0.016908913328265	0	0	0.0505044335084416	0.00913697317438241	0.000507941400407401	0.00918963789410663	0.041861661463572	0.0187736891213683	0	0.0397828542587196	0	0	0	0	0.570543867790065	0.827709517785124
TCGA-CG-4462-01A-01R-1157-13	0.0311212109902765	0	0.00471384190907846	0.00910280646814266	0	0.217933256786659	0.0202411068648615	0	0	0	0.022174397892682	0	0.0185877029633106	0.0475571222973175	0.00781584257896087	0.236482148017743	0.0233154197091359	0.0448180956008501	0	0.0368336201962397	0.0429633932943143	0.236340034430428	0.026	0.206112336934311	1.01104169211544
TCGA-VQ-AA6F-01A-31R-A414-31	0.197943540324837	0	0.0920504815316418	0.091482222775925	0	0.214246507910013	0	0.0275063795669089	0.0668561263501801	0	0	0.0390237387866811	0	0.0605873669925962	0.118251897758201	0.0257385079955168	0	0.00546864397445192	0.0608445860330468	0	0	0	0.005	0.358143459421049	0.941933157002732
TCGA-CG-5717-01A-11R-1602-13	0.118944776123939	0	0	0.135984533911782	0	0.246515054384526	0.0709734404701125	0.000393100408664642	0.0756369583535455	0	0.00308838054103782	0	0.023821907658368	0.0475055764651644	0.0975310350398107	0.0668902758062977	0.00942159264777963	0.0208014075898416	0.0728788233704204	0	0	0.00961313722870914	0.022	0.227105081284021	0.995855602678269
TCGA-CG-4440-01A-01R-1157-13	0.00609998504209802	0.0213769487692893	0	0	0	0.304031608265527	0.00953908523161886	0.0203015455904701	0.000250926819753361	0	0.0568920805539567	0	0	0.0742138321969973	0.0818670317403683	0.21754326594865	0	0.0197389927666667	0.031455315164566	0.0234679374158707	0.0118001800207921	0.121421264473375	0.109	0.0902745586716908	1.04963989487288
TCGA-VQ-A8DT-01A-11R-A36D-31	0	0.016268407589013	0.0229759543825759	0.152199609001252	0	0.37012054617404	0.0989679010331052	0.00911743610770664	0.0197542860471232	0	0	0.0425953975521441	0	0.0554068450081712	0.0378454431094016	0.0600981390304097	0.00197378347997634	0.0212499967144334	0.0699676409263358	0	0	0.0214586138443119	0.155	0.0684365957435589	1.07824682106281
TCGA-D7-A4YU-01A-21R-A251-31	0.0640967121703999	0.00345095428441029	0.0106359852742661	0.111191296188361	0	0.204691861853706	0.0926695211793327	0.0446336065078308	0.0685253554910978	0	0.0318409368808635	0	0	0.0855016782865374	0.141679696696616	0.098291880074066	0	0.00431543914055165	0.0374114670575037	0	0	0.00106360891445653	0.0659999999999999	0.127813105899694	1.04322627960062
TCGA-BR-6709-01A-11R-1884-13	0.0461273739134277	0	0.0092083559206344	0.219706793732377	0	0.229630385494412	0.0433237751408284	0	0.0642917040937301	0	0.011819481381884	0	0	0.115358538354518	0.0729157341196617	0.164641529266145	0	0.00526988803074938	0	0.00690578537124837	0	0.0108006551803836	0.131	0.078129995930182	1.06848001836066
TCGA-HU-8238-01A-11R-2343-13	0.105993357975812	0	0.00202534775795048	0.0708544749049396	0	0.161219769265283	0.00287784973889104	0.0311191311871011	0.0667239314804613	0	0	0.0387858155637062	0	0.164134487316986	0.0581661945538286	0.0786642583592262	0	0.0409601968491553	0.150366990922538	0.0115787763823944	0	0.0165294177417269	0.024	0.209917861463512	0.996460268437854
TCGA-CG-4444-01A-01R-1157-13	0.0468052992558323	0.00347707911297149	0.0390897738121156	0.0520134166428122	0	0.233981314531506	0.0279481036683441	0.0276281829060034	0.0116910145882627	0	0.0554687021143652	0	0.00253313311254416	0.0852902215627912	0.0755754788251011	0.191255267491473	0.0162668954239821	0	0	0.0549565560919908	0.0306332222577478	0.045386338602157	0.054	0.143164732345601	1.02203394523386
TCGA-RD-A8MW-01A-11R-A36D-31	0	0.0141790065165653	0.0335843703154311	0.0629192583610855	0	0.164673729390172	0.115926076478485	0.00435830283229327	0.0430329120623353	0	0.0252314429127161	0	0	0.28506075897506	0.0841199010082452	0.113711607693805	0.00695295104503764	0	0	0.0217370436696267	0.0133097576489928	0.0112028810901492	0.164	0.0660278594000342	1.06600970156007
TCGA-VQ-A8PD-01A-11R-A414-31	0.0940618685902295	0.121696443157624	0.0125351025983729	0.122265924837281	0	0.324354680107733	0.0474032497258651	0.00558954241872862	0.0307729858866235	0	0.0430583192462176	0	0.00199311002043523	0.0655519410795182	0.0560535281025531	0.0390173239628101	0.0178542415846107	0.00522031983069231	0	0	0	0.0125714188507059	0.016	0.294893754754062	0.97240826957508
TCGA-VQ-A8E2-01A-11R-A36D-31	0.157602443125242	0	0.035065023050398	0.092289601305294	0	0.107876590097533	0.0431022066724137	0.134124004254535	0	0.000470614796394058	0	0.0414268142069085	0	0.286152313565269	0.066919087901455	0.0322844850967243	0	0	0.00268681592783317	0	0	0	0.019	0.269328117825105	0.981027030090554
TCGA-BR-4201-01A-01R-1131-13	0.0395974506816481	0	0.00791417857402818	0.0351403439348575	0	0.229822734888845	0.0792704768805742	0	0	0	0.0561452956002716	0	0	0.0845345087033618	0.0539802554537958	0.199675843915072	0	0	0	0.0852149633817926	0.0563266413582928	0.0723773066274603	0.103	0.0934870669629014	1.04168067759669
TCGA-RD-A8N2-01A-12R-A36D-31	0.0977813734511698	0	0	0.172311962996161	0	0.234151866724839	0.0269012084478086	0.00299639881681589	0.0352376463322384	0	0	0.0145563487721608	0.0217224787844739	0	0.0275688132592308	0.213709773087359	0.0524895096864841	0.0304061265160055	0.070166493125253	0	0	0	0.022	0.225625236795964	0.991820099285041
TCGA-VQ-A8P8-01A-11R-A39E-31	0.14907121905073	0.14382510852279	0.0508701037175002	0.101410469818328	0	0.279639161763979	0.0097024969762233	0.00275731519302324	0.076231992789656	0	0	0.0022172200619642	0.00217090182564312	0.0486933328746796	0.0176278169127055	0	0.0318089928876069	0.0137041717077555	0.0545856368911638	0.0156840590062516	0	0	0.001	0.420305964283994	0.910228569746852
TCGA-HU-A4H6-01A-11R-A251-31	0.191478616828536	0.0140216483366927	0.0524035752898293	0.0367196688750903	0	0.175041568916253	0.0365487148903718	0.0513534343815924	0.0438322739739826	0	0	0.0479960326634733	0	0.0887965503283477	0.073476584009214	0.0319011541129572	0.00715493811952237	0.00689377028116802	0.0779949387358675	0	0	0.0643865302571024	0.004	0.363683630300504	0.933075508037606
TCGA-BR-4366-01A-01R-1157-13	0.00179782759140122	0.0140846371157431	0	0.0750919766554576	0	0.165277199250689	0.00336299908295133	0.00893568113745367	0.0452016270622599	0	0	0.0201617204042178	0	0.388789457712446	0.0824196245637494	0.1807494557515	0.0056193286679489	0	0	0.0085084650041824	0	0	0.232	0.0470635447280481	1.10467424644464
TCGA-CG-4443-01A-01R-1157-13	0	0.00369051860417938	0	0.0266259607093222	0	0.154430801077349	0.0119635615517045	0.0316803985117373	0.0285320579555615	0	0.0301425086312552	0	0.0204697472983899	0.102758930530599	0.0474283692433514	0.517064971694296	0	0	0.00526297434067565	0	0	0.0199491998515791	0.1	0.0956012378179513	1.06880377759852
TCGA-B7-A5TI-01A-11R-A31P-31	0.0772685560822276	0	0.0227304711520114	0.107427536103985	0	0.156935464740245	0.0792746048982463	0.0466193923845265	0.063905316841658	0	0.00335391904027712	0	0	0.112801009958294	0.128287304547439	0.118947289837415	0.0301772574723745	0.000468726390978752	0.0501302328855058	0	0	0.00167291766481609	0.0620000000000001	0.130172487158249	1.03274429037089
TCGA-CG-4305-01A-01R-1157-13	0.0899913169826091	0	0	0.107993626608821	0	0.180278534642878	0.149198869878342	0.00857884984358923	0.00441894616194948	0.0241364645575905	0.02977464191669	0	0.00969095371194629	0.029976092264276	0.113185680994781	0.210712003783326	0.00766679745878133	0	0.0311194179792855	0	0	0.00327780321513445	0.02	0.255904327590911	0.978945046466818
TCGA-BR-8588-01A-11R-2402-13	0.106437774697219	0	0	0.186425512008585	0	0.141764541372031	0.0570156322336631	0.0582513357173271	0.0363313729742149	0	0	0.0161060000835411	0	0.11212517091945	0.0611301406941935	0.0855661342226723	0.0282074013930007	0	0.0535357551725694	0	0.0176637090167921	0.0394395194947407	0.024	0.209577074801444	0.999217034374209
TCGA-CG-4475-01A-01R-1157-13	0.0259642950471353	0	0.00919690666421989	0	0	0.269034097095318	0.00365125886934814	0	0	0	0.0274210184634297	0	0.00191260798017563	0.140926765474618	0.00287095727658249	0.085988634159993	0	0.057678887243417	0	0.216714295143641	0.0743679811251537	0.0842722954569675	0.041	0.165305786087157	1.02754748034624
TCGA-VQ-A8PK-01A-12R-A414-31	0.0810484798105938	0	0.0219606855281663	0.0795174348468576	0	0.179317540099376	0.10993657148388	0.0319173060685072	0.0999403770725173	0	0	0.0703299896858699	0.0144722777933036	0.137069937659829	0.156546476359037	0.0152623163383016	0	0.00268060725376098	0	0	0	0	0.072	0.1208872853996	1.05603189717323
TCGA-CD-5799-01A-11R-1602-13	0.063478598208839	0	0.00773419670206982	0.0739530023921277	0	0.170054133402611	0	0.00582386765514837	0.0141394785785743	0	0	0.0455296226187183	0.000690642344124939	0.216986436742136	0.0453210675385399	0.189345758379823	0	0.0545458340536649	0	0.0899754947192152	0	0.0224218666644076	0.0590000000000001	0.135024635948631	1.03697529908457
TCGA-D7-A6EV-01A-11R-A31P-31	0.090744772840791	0	0.0327560896893141	0.0332477015234844	0	0.305441911696413	0.0364545877386799	0.0360267553736562	0.0507103636042522	0	0.00380770951547933	0.0197874442421361	0.000369604963043559	0.150950978868924	0.0310116648892052	0.129681363900879	0.0241189493210965	0.030800459224235	0.00211019925018005	0.00797179728614716	0	0.0140076460720831	0.12	0.0833165416104098	1.05401013787694
TCGA-D7-5577-01A-01R-1602-13	0.103614013220317	0	0.0251633076874236	0.21639594965268	0	0.0556099569643501	0.120379442663078	0.027141792075954	0.0447858159115208	0	0.0436678692067336	0	0.00188920654878234	0.080553209422425	0.103352021654286	0.158530837388869	0.00650058585852588	0.0026133917859209	0.00291111271968165	0.00183597942775704	0	0.00505550781169428	0	0.443103742288173	0.895674908057132
TCGA-ZA-A8F6-01A-23R-A36D-31	0.0170538478650763	0.0194160686577757	0	0.0521436195693515	0	0.0643787178201565	0.0208155880457714	0.00208266645666679	0.0500978342345925	0	0.0229625405826604	0	0	0.530452409263628	0.00341552946174284	0.134111551743757	0.00487265140546513	0	0.0781969748933562	0	0	0	0.00700000000000001	0.34307139757087	0.966578569949116
TCGA-HU-A4GJ-01A-11R-A251-31	0.229751086642421	0.0795744027332664	0.11087675158371	0.122954343942976	0	0.211365459737316	0.0297151552518842	0.0865794037504313	0.0230572331789406	0	0.000241174610293471	0	0	0.0432731150303346	0.00598119339251321	0.0203743242497476	0	0.0149617290285267	0	0.0212946268676397	0	0	0	0.495953822477014	0.869639044908793
TCGA-RD-A8N4-01A-21R-A36D-31	0.12448955215574	0	0	0.16919669469579	0	0.30646347611515	0.02249642652575	0	0.0429481752651061	0	0	0.0125313792686458	0.0112937903519528	0	0.101466648760339	0.141316411183762	0	0.000884544392436624	0.0669129012853266	0	0	0	0.026	0.208147078460748	1.01097493302751
TCGA-CG-4436-01A-01R-1157-13	0.0640820783617663	0	0.00897252233401722	0	0	0.194753883860695	0.130852588570645	0.00610990707674007	0	0.00380882611567329	0.00797071101449861	0	0	0.143913323120179	0.0599937435575243	0.100287070223335	0	0	0	0.126028142448939	0.023126572155236	0.130100631160751	0.187	0.0581572533039951	1.06206775157286
TCGA-D7-8579-01A-11R-2343-13	0.0275625544592049	0.04899332953905	0.00572488789299982	0.06386936794118	0	0.224857373833764	5.84200366959407e-05	0	0.0537465521626614	0	0	0.00670783211467967	0.0321572773860569	0.0361960761891887	0.0208811715517265	0.124255942048705	0.0821239919741714	0.00637389236659657	0.136896128384269	0.00239186059765065	0.0727083148679553	0.0544950266534441	0.046	0.156724270685312	1.01096002120659
TCGA-MX-A5UG-01A-21R-A31P-31	0.0850850559615823	0.159495184184108	0.0145027497800966	0.0672668804795547	0	0.271023995341393	0.0212556391050267	0.0335615991485248	0.0727196422111074	0	0.0284386539055161	0	0.0168053070219211	0.0722544083098968	0.0238760226541156	0.0472280457063981	0.0260168638924441	0.0205388165860322	0.00475819049694172	0.0202688421192722	0.00266146691939977	0.0122426361766683	0.00900000000000001	0.337306780839028	0.948210867075837
TCGA-VQ-A8E3-01A-11R-A39E-31	0.0688535421894033	0	0.00803070728904126	0.189693305923456	0	0.0602592718650625	0.156790123881213	0.0354252896342702	0.0138442213978462	0.0954645650587919	0	0.0652486686410229	0	0.027277854539109	0.0040923332382644	0.0708704722783896	0.00389557667330672	0.128307762054549	0.0719463053362739	0	0	0	0.047	0.154578277788219	1.03190697846054
TCGA-BR-A4J9-01A-12R-A251-31	0.0987607322142628	0.110509838245139	0.0155739976992214	0.125427023178389	0	0.338399841200794	0.00470677853960823	0	0.0613462885584795	0	0	0.0366899999241383	0.0138559258908438	0.0310788746052933	0.0862037969676383	0.0511294684813885	0	0	0.0263174344948036	0	0	0	0.018	0.273505686691379	0.986703272876492
TCGA-HU-A4GP-01A-11R-A251-31	0.131431717712699	0	0	0.124864821953953	0	0.285209553443577	0.0136129925973287	0.0200652404614934	0.0187210595770105	0	0	0.0203262360013689	0.0199943798761292	0.0969600124074981	0.0287769390585323	0.0861776066418529	0.0781289155239643	0.0237348452485803	0.0499155565878544	0.00208012290815808	0	0	0.0669999999999999	0.12713945954997	1.03440707650251
TCGA-BR-6565-01A-11R-1802-13	0.0794679219013628	0	0.00353768638617664	0.203409736347396	0	0.139694685208131	0.0517647454132086	0.0471741662530149	0.0417667592158379	0	0.00843494369710081	0.0321781958009811	0.0180619832908713	0.174152822160619	0.0675669075517056	0.0815681807735523	0.0148331132872968	0	0.036388152712746	0	0	0	0.0679999999999999	0.1259671314793	1.04007438085064
TCGA-VQ-A8PB-01A-11R-A39E-31	0.0343138302895899	0	0.0028952332072683	0.14383499948872	0	0.164897979602919	0.0434972536666323	0.0361300643457944	0.0230096108091898	0	0.00216486157091011	0.00295687315686509	0	0.235259580106826	0.0337446138955853	0.0595484420617746	0	1.7712214461939e-05	0	0.1927339814199	0.00686376372317553	0.0181312004403878	0.151	0.0701712013269651	1.07526499348267
TCGA-HU-A4GY-01A-21R-A24K-31	0.0860217767688199	0.147404146446937	0	0.102675153187787	0	0.242665384233065	0.02883400503775	0.0250856866104893	0.0585431426195579	0	0	0	0	0.087312021847424	0.0512947831568668	0.135060355169759	0.0110245416866626	0.00561393488859198	0.0184650683462886	0	0	0	0	0.469783345479106	0.882341585942021
TCGA-BR-8361-01A-11R-2343-13	0.0476400823234857	0	0.00490799764575028	0.296226580436102	0	0.157024901248883	0.105622206041256	0.0650993728444599	0.081001002675991	0	0	0.00412824720076572	0.00355446785954124	0.00267302152416986	0.0516923467299828	0.0826532852455495	0.00374350893873242	0.076807800266362	0	0	0.000438606071121019	0.0167865729478476	0.0570000000000001	0.137686429600992	1.05747957537344
TCGA-BR-4367-01A-01R-1157-13	0.0351534647739101	0	0.00701104265796708	0.0971181128487048	0	0.235807889383301	0.0685427779462087	0.0296667316528417	0.0454987629332967	0	0.00181057976579445	0	0	0.118688307546236	0.0928109941982449	0.195114699853986	0	0	0	0.0130873207821813	0.0298042331565644	0.0298850825007628	0.171	0.0643528056825566	1.06250576102134
TCGA-ZQ-A9CR-01A-11R-A39E-31	0.0448539005939693	0	0.0437562765194193	0.123315178555517	0	0.218958759993525	0.159628745322301	0	0.0091281627488241	0	0.0265028041574094	0	0.00214384422399656	0.0908371079405386	0.0974176962000084	0.0859909980989807	0	0.0102185203656904	0	0.0715727463846103	0	0.0156752588952091	0.0600000000000001	0.133545750675719	1.03224386585041
TCGA-CG-4304-01A-01R-1157-13	0.0888897951958172	0	0.172155183225568	0.0230114452441412	0	0.190421067248398	0.0576361652128816	0.00785568327718292	0.00807283265040049	0	0.0160934882275532	0	0	0.108417770419782	0.0630185036773158	0.13090145276796	0.0105122226151392	0.00198009983814187	0.00262914080951089	0.00436567220927966	0.0157844202693045	0.0982550571116229	0.002	0.397140515153043	0.918153618270893
TCGA-RD-A7BT-01A-11R-A33Y-31	0.0485541303288151	0	0.00185030264285506	0.0848271422369428	0	0.319736196026415	0.0798077737319271	0.075824619685239	0.0323745944327474	0	0	0.058311269374515	0	0.0256540791676931	0.053963674401406	0.0914373439915988	0.0602139518475613	0	0.048885704419504	0	0	0.0185592177127806	0.162	0.0667798124161568	1.07104044074426
TCGA-VQ-A925-01A-11R-A414-31	0.120330347031122	0	0.00826211273935083	0.186189848035998	0	0.438161726367045	0.0324929060334386	0.00331317309380895	0.0147193223368792	0	0	0.00754282720951333	0.00838293159973521	0.0229723307933803	0.0507069088475239	0.06620513572663	0.0111251730636388	0.0112539875701092	0.018341269551827	0	0	0	0.04	0.169795572086752	1.04609317321524
TCGA-FP-A4BF-01A-12R-A36D-31	0.0140811739140618	0	0.0616557322544648	0.178517467519405	0	0.187044587102119	0.152949079031204	0.0409065116919641	0.00538405377325608	0.0135776055676584	0.0113419758604538	0.0165069303209264	0	0.0844766122909247	0.0721288716691824	0.145248863527235	0.00164826964231785	0.00107634244518259	0.012594047820085	0	0.00086187556955928	0	0.042	0.16309069835302	1.02345587664488
TCGA-BR-8384-01A-21R-2402-13	0.0961448392789694	0	0	0.21808959776604	0	0.261133307662613	0.0253384815998714	0	0.0361966726054068	0	0	0	0.0137864566522337	0	0.0455650069109214	0.169256307029671	0.0604804316532145	0.016783197864495	0.0572257009765633	0	0	0	0.025	0.208368536495926	1.004907851085
TCGA-D7-6527-01A-11R-1802-13	0.224085701104291	0	0.166870131556674	0.0714608918759713	0	0.19377619243821	0.00991735066229304	0.0116550024270373	0.0232114115762944	0	0	0	0.0249778412619552	0.135142572519178	0.056442132210048	0.0305977734548427	0	0	0.0217999387533893	0.0274355038189988	0	0.00262755634081725	0	0.451491161875849	0.893418149768075
TCGA-HF-7132-01A-11R-2055-13	0.0236123564245362	0.0737851430412354	0.0288162684240851	0.145208169371178	0	0.21727908607321	0.0412534393144802	0.046096465118802	0.0663331786810212	0	0	0	0	0.107239436818884	0.0826441672511736	0.0534919580133877	0.0591943302765581	0	0.0284389771837955	0	0.0220507073573699	0.00455631665028255	0.03	0.194710150245654	1.00886757614347
TCGA-VQ-A8PC-01A-11R-A39E-31	0.0339290441146077	0.122767236462006	0.00944355679797566	0.0721453929543841	0	0.303491618074506	0.00336005083893473	0	0.00503788140073468	0	0.0297133709169241	0	0.0106219141469629	0	0.0458830706665963	0.233818537792681	0.0281892091467989	0.0273744136766451	0.055971785335561	0	0	0.0182529176746819	0.02	0.248036435398693	0.98084228059531
TCGA-VQ-A8PQ-01A-11R-A414-31	0.174406875199264	0.185510923362481	0	0.0970812602146293	0.0510888609637407	0.228091425927322	0.0191815077295041	0	0.103308075186267	0	0.00719728509832484	0	0.00166214462022436	0.0594996272821437	0.0382325083113427	0.02078577538542	0	0.00551631675714042	0.00843741396219641	0	0	0	0	0.600099660543333	0.802102612803337
TCGA-MX-A5UJ-01A-11R-A31P-31	0.136406319565158	0	0.00494881588878158	0.1130703476928	0	0.335150179383149	0.0065501071409175	0.0543877539646103	0.00890010660162071	0	0	0.00970871442382018	0.00229408320809177	0.0406804706991147	0.0918181980893043	0.10053212920192	0	0.00410266153076492	0.0439546463796375	0.0321650134864314	0	0.0153304527438778	0.034	0.189134649123713	1.01805975554764
TCGA-VQ-A91Z-01A-11R-A414-31	0.0834880216111755	0	0.0190330346264757	0.0330628695588402	0	0.167732428374015	0	0.0914882308608488	0.0311230653337096	0	0.034346457317492	0	0	0.370769388392945	0.0436667716164226	0.0695682904573263	0	0	0	0.0549532919675125	0	0.000768149883236382	0.221	0.0502685605370351	1.08613144777275
TCGA-FP-7829-01A-11R-2055-13	0.0829541213568077	0	0	0.0080961156617615	0	0.239235425117903	0	0.0290181895343498	0.0248506982399006	0	0.0475386720473698	0.0097183937428369	0	0.365408520274117	0.00982587310103584	0.132254647472982	0.0183037601596167	0	0	0.0327955832913193	0	0	0.035	0.178101241840891	1.03069845323152
TCGA-HU-A4GC-01A-12R-A251-31	0.0551458696039256	0	0.00227703603181596	0.176968215845361	0	0.253591578312842	0.0759033854826453	0.0179604705676152	0.0599795211851471	0	0.0176948867803667	0	0.00217498892376041	0.0128001768668364	0.115285576023772	0.115686077278738	0.0506627358686723	0	0.0416331920208782	0	0	0.00223628920762468	0.098	0.0969530257468319	1.0593211476717
TCGA-BR-6563-01A-13R-2055-13	0.138406271639965	0	0.0468728220163792	0.249763736775334	0	0.0630824090571714	0.0406358864111499	0.0316300054764636	0.0714485475976356	0	0	0.00624709253047347	0.0135876548952047	0.0846335883901843	0.0597393447782295	0.068876415748962	0.0765474889950355	0	0.0485287356878117	0	0	0	0.013	0.312722890291813	0.955706933724841
TCGA-VQ-AA6A-01A-11R-A414-31	0.0361201236321169	0	0.00457551606755303	0.0554833206929002	0	0.323000668560659	0	0.0471546503648876	0.0744734286441373	0	0	0.0646435159669174	0	0.184959365568767	0.0552598583670403	0.0723063761399613	0.0473598776555023	0.00170781167098346	0.0329554866685742	0	0	0	0.176	0.0628524950531954	1.07430976847615
TCGA-BR-A4CR-01A-11R-A24K-31	0.142511456595251	0	0	0.00628329831413222	0	0.281873264238762	0.00446950034113567	0.00751064002806241	0.0363487912576006	0	0.0390865825074913	0	0	0.0941987673051834	0.0141266864565773	0.143238315827916	0.0306272234728226	0.081264470713871	0	0.0580390358531027	0.0459195756126403	0.0145023914754524	0.51	0.00553966289752992	1.07466071065519
TCGA-HU-A4G2-01A-11R-A251-31	0.167828646794096	0	0.0155093872692503	0.194031706741177	0	0.14103733522383	0.182828398769055	0	0.0079828807169971	0	0	0.0133262633003861	0	0.00483631854566234	0.0685489042358498	0.129660594573641	0.062748683724532	0.00333953957236307	0.00606705517681411	0	0	0.00225428535634625	0.021	0.242612458376264	0.986888723600228
TCGA-CG-4460-01A-01R-1157-13	0.09884799343976	0	0.0857835451093815	0.04815134999124	0	0.180989733778122	0.0593907550322711	0.0187573999167819	0.00705000416326437	0	0.0311278481762202	0	0	0.0951866829765505	0.0691362725400528	0.140644335738526	0.0132915385543404	0	0	0.0828457434038401	0.048481017065994	0.0203157801136554	0.011	0.32225377036391	0.948984437602046
TCGA-CG-4465-01A-01R-1157-13	0.0209658298448623	0	0.000651887524507265	0.0541247048534284	0	0.227244663418185	0.0547863507412076	0.0254146162273776	0.0109229909324202	0	0.0290846639606743	0.00125784800174279	0	0.0400734271233427	0.0885630009987263	0.335256832144137	0.0226357731263125	0	0	0.0241957426973329	0.00224773053016587	0.0625739378755773	0.133	0.0767281750816269	1.05580792111991
TCGA-CD-8529-01A-11R-2343-13	0.105583129511478	0	0.150319758280116	0.07911518017041	0	0.17152925454697	0.0276876309184843	0.0321884780692403	0.0626169848147403	0	0	0	0	0.145095664207365	0.06151794164742	0.129726590423213	0.0103158276928807	0	0.0236277056033018	0	0	0.00067585411438068	0.004	0.369580401721052	0.931997154071387
TCGA-BR-4370-01A-01R-1157-13	0.0599747687171417	0	0.0128941485054102	0.0214638168144786	0	0.265376022070496	0.0564143683397359	0.0135936740103014	0	0	0.049657519305198	0	0	0.0948855175709357	0.0644906217376604	0.14793708819212	0	0	0	0.108611993195357	0.0234183195251538	0.0812821420160103	0.09	0.104908139723124	1.03950045880271
TCGA-HF-7134-01A-11R-2055-13	0.0448393644817704	0	0.147927928968897	0.0443633369468679	0	0.238231477625773	0.0125807937304345	0.00271506499563105	0.0454672142798604	0	0.0449153891625601	0	0	0.186075760932804	0.0322144909636264	0.104953670318718	0	0.0278579578554998	0	0.0337899096607567	0	0.0340676400768008	0.018	0.279881355966355	0.972127064267618
TCGA-HU-8249-01A-11R-A36D-31	0.108260914583428	0	0.00913528229115717	0.114815020256579	0	0.103036451126006	0.149695652829416	0.0065915849730388	0.0325731324004424	0	0	0.0372465262660585	0	0.160034710254574	0.0487613742108211	0.0375624503787796	0	0	0	0.185813446923321	0	0.00647345350637872	0.023	0.210936448203493	1.00632484131895
TCGA-IN-A6RN-01A-12R-A33Y-31	0.130227505558349	0	0.033553864155906	0.0514705564202581	0	0.365590597767231	0	0.0064329098805137	0.0311020342991125	0	0	0.0314627537734157	0	0.114051072946145	0.0535853472088958	0.129260922897775	0.00407515321025262	0.00723811145629579	0.0419491704258493	0	0	0	0.041	0.166007706850622	1.02290967230527
TCGA-HU-A4GD-01A-11R-A36D-31	0.135700275951581	0	0.04456725283067	0.151879413245714	0	0.215483015515908	0.0483629920644156	0	0.149912436748493	0	0	0	0.01241850411802	0.0616013398751794	0	0.0140999481766787	0.0116584089895199	0.109344304211733	0	0.0365568202279622	0	0.00841528804412554	0.142	0.0731145039640648	1.07307575934576
TCGA-BR-A4IV-01A-31R-A251-31	0.0680019844660521	0	0.0336147845332809	0.0643300058206135	0	0.304713336241263	0.0231127336974416	0	0.0603594947242471	0	0	0.0143111498594139	0.00734261142331624	0.0374278558348588	0.0321272917077173	0.225102124702167	0.0273791512506022	0.00132279210616003	0.0775275247234677	0.0120845203095534	0	0.0112426385998457	0.041	0.163798007204034	1.01561912410889
TCGA-HU-A4H5-01A-21R-A251-31	0	0.0309038251760199	0.0437830500163185	0.0716459283382249	0	0.18097073531171	0.0427376808979925	0.0295134396939588	0.0236856408995962	0	0.0255085115663644	0	0	0.385072839181556	0.0351501103584402	0.0834175204502419	0	0.00541343692941348	0.0152289532213374	0	0	0.0269683279588261	0.09	0.104987598492664	1.06234957698881
TCGA-D7-6525-01A-11R-1802-13	0.210859495685317	0	0.0217528040753107	0.107519280690785	0	0.103178289395855	0.00110812775491137	0	0.0414183557245465	0	0.0258696485039107	0	0	0.190198009766032	0.0457143480159093	0.201902372417412	0	0.00720162233880996	0.0149538119234643	0.0138444811990097	0	0.0144793525087265	0.01	0.333656095527865	0.947841946508248
TCGA-HU-A4H2-01A-11R-A251-31	0.0152831391249462	0.0364994633620834	0.00402345053283553	0.187593469276218	0	0.165248360770924	0.0848084243898537	0.0584838114482838	0.0501389140836008	0	0	0.0412192250927997	0.00242841382020394	0.101214347822879	0.080752773877877	0.0454685548501701	0.0388834676457081	0.00939759261645302	0.0635441768930154	0	0.0109702032949426	0.00404221109720656	0.109	0.0903465873906742	1.05589436733561
TCGA-CG-5726-01A-11R-1602-13	0.0984395463099195	0	0.0119403937753869	0.121212769783991	0	0.226000183234201	0.0644810750148065	0	0.0196743393530239	0	0.0377294271966486	0	0	0.162856880773165	0.056384863090006	0.129624744761997	0.0311929988017918	0	0	0.0267379658556271	0	0.0137248120494356	0.074	0.117781183378643	1.03774007685381
TCGA-IN-AB1V-01A-21R-A414-31	0.0860993475990603	0.100261627110156	0.0273952438344691	0.12477515345366	0	0.221753450264682	0	0.0738209279175393	0.0036724920462543	0	0	0.0958627506809675	0.0123782121901802	0.0230259748018149	0.0245956597898599	0.067026433996223	0	0.0350183778218241	0.0966457894778541	0	0	0.00766855901545497	0.023	0.218663724688844	1.0038494708595
TCGA-FP-8210-01A-11R-2343-13	0.133689611358835	0.089128286461144	0.0263952490756396	0.174353096723931	0	0.150109523133427	0.0166277351800803	0.0401657082677228	0.0805150664877346	0	0	0.0248215190217228	0.00160470629518473	0.0455543105891408	0.030368639775116	0.0498871605594047	0.0538287599410389	0.0307593185785335	0.0416513000443406	0	0	0.0105400085070043	0.002	0.395717106774855	0.919445796868755
TCGA-VQ-AA68-01A-11R-A414-31	0.216536144475783	0	0.0296009692848023	0.139690116093484	0	0.152943376425924	0.0563056485774341	0.016391542757509	0.0919866650993221	0	0.00438773434042314	0	0	0.0849342076558255	0.0454824828314938	0.0717060310713813	0.0083604373375358	0.0171299218917509	0.0645447221573297	0	0	0	0.022	0.22481702230854	0.997794396013067
TCGA-BR-4280-01A-01R-1131-13	0.0889476810522785	0	0.101826145679253	0.124434649268149	0	0.183836647586908	0.145430147450483	0.0304441880642772	0.00282903763404169	0	0.0423668259689633	0	0.00389749976480503	0.0795294976430522	0.0469870390215526	0.119376801808326	0.00373268204286783	0	0	0.00675531298850349	0.00365361851385832	0.0159522255126807	0.01	0.32972389468999	0.94807525219709
TCGA-VQ-AA64-01A-11R-A414-31	0.142366038645267	0	0.0437447532133313	0.0904444193230252	0	0.232563067632793	0	0.0660934327266769	0.0309265912747043	0	0	0.0652142360092884	0	0.0897826053432584	0.0993008376858096	0.0710971619827423	0	0.0108305469401293	0.0558599044647829	0	0	0.00177640475819191	0.022	0.227479480995488	0.99842978642739
TCGA-VQ-A91E-01A-31R-A414-31	0.0738935613924057	0.0104756055998631	0.0913763452296902	0.189364994780451	0	0.341822824833807	0.0734456786335097	0.0416757746373313	0	0	0	0.0106471737696811	0.00563966004103838	0.0465455289455116	0.0428152976708938	0.0489139059045118	0	0.00708402981406954	0.00257248384672389	0	0	0.0137271349005125	0.02	0.253177243687604	0.998273194097334
TCGA-VQ-AA6J-01A-11R-A414-31	0.122152947737795	0	0.0156275517637255	0.0376827199972665	0	0.174223721268194	0.0267030818081275	0.0585859355797805	0.034966770694166	0	0	0.00854396947846579	0	0.358249718704211	0.0789658977415796	0.051606860605347	0	0	0.0326908246213422	0	0	0	0.00900000000000001	0.338109812748936	0.949360725721422
TCGA-VQ-A928-01A-11R-A414-31	0.0555507441592671	0	0.00931175088273396	0.0286747104473165	0	0.275913762710224	0	0.0279804046431269	0.0316342778346658	0	0.0510770619884367	0	0	0.341793847915834	0.0129266835434287	0.0172172561532065	0	0.0156949761705382	0	0.124248266109951	0.000701764575152534	0.00727449286611847	0.021	0.238105248128305	1.00103711546443
TCGA-CD-8532-01A-11R-2343-13	0.0547101755024988	0	0.00597900921821217	0.124827116671689	0	0.346685260720468	0.0227395996852353	0.0235931104792773	0.0715521781682272	0	0	0.0434709692171888	0	0.152754584882376	0.0542824069075507	0.0648496725806112	0.00209058897511937	0.00781143484915409	0.0246538921423916	0	0	0	0.115	0.0855448703025358	1.0734314183093
TCGA-BR-8679-01A-11R-2402-13	0.00331450086744431	0.00487000077504153	0	0.0752654476100898	0	0.240541006518986	0	0.0310938860253827	0.0350187157334923	0	0	0.080515066917978	0.0513726590726127	0.13293653411939	0.0610933906966266	0.220874650775736	0.00475456676090234	0	0.0511759142309984	0	0.00717365989531925	0	0.23	0.0479996113711114	1.07028894055526
TCGA-CG-5725-01A-11R-1602-13	0.0931200228870464	0	0.00884482792358423	0.218815280219826	0	0.0877293702496131	0	0.0551375546865933	0.0130673314492556	0	0	0	0	0.220793199139529	0.0665050756688881	0.18285813327048	0	0	0	0.0484416015684386	0	0.00468760293674587	0.049	0.150238338821749	1.03211541363776
TCGA-BR-8080-01A-11R-2343-13	0.138358006012639	0	0.00807936385121551	0.102623070884327	0	0.349775116367325	0	0.0221372266324232	0.0115269224935162	0.00378206588535815	0	0.019628927063385	0	0.0712316686510962	0.0690534963380986	0.106507996254667	0.0260756880985148	0	0	0.0675368733145275	0	0.00368357815290684	0.035	0.183371155566689	1.01883141967803
TCGA-IN-A7NR-01A-11R-A354-31	0.187664343897753	0	0.0677231857749259	0.11201534267297	0	0.247330742609784	0	0.0224807318785713	0.0706458918498996	0	0	0.0624002505775026	0.0150913425958008	0	0.0348864172199359	0.0659974620790212	0.00878190061888507	0.0382171612043793	0.0667652270205719	0	0	0	0.00900000000000001	0.337321915053435	0.95066339586711
TCGA-BR-4368-01A-01R-1157-13	0.0781568833817109	0	0.00151081659652087	0.145049047262883	0	0.253363535562519	0.122198826882073	0.0325772825960312	0	0	0.0185631693929377	0	0	0.0364724370935957	0.10762061601635	0.136344152414212	0.00652121825784919	0	0.0223394793094685	0.00585848849906701	0.0272846663298383	0.00613938040494354	0.036	0.174039605206612	1.01918734612042
TCGA-BR-8058-01A-31R-2343-13	0.0623960354490715	0	0	0.175096881425692	0	0.252650054164799	0.0553929110946114	0.019963850968623	0.0548291696355088	0	0	0.0208475648789076	0.00732857591650928	0.0647244962835661	0.093030320085034	0.110188613708376	0.018092527090648	0	0.0446544775331709	0	0	0.0208045217654826	0.0639999999999999	0.129053866188223	1.04250773764874
TCGA-HU-8602-01A-11R-2402-13	0.0231953133329037	0	0.0189657457181658	0.0392805685251299	0	0.17990852696573	0.0958771329041807	0.00373593042389758	0	0	0.0244465748043771	0	0	0.316787094158821	0.125117806894569	0.078198455640336	0	0	0	0.0696098834960769	0.000786992419946394	0.024089974715866	0.027	0.204509126521333	1.01421896312958
TCGA-BR-8690-01A-11R-2402-13	0.000116621383722094	0.0075543788061656	0.0240191285852618	0.216659975480792	0	0.160520948423768	0.153649115479934	0	0.0441175018865507	0	0	0.00301719730287009	0	0.161772809185453	0.0623083653167969	0.1182076009966	0	0	0.0466043126629397	0	0	0.00145204448914628	0.095	0.0990605815262237	1.04974996676103
TCGA-VQ-A91X-01A-12R-A414-31	0.121074087729736	0	0.0737668271767236	0.100666356672169	0	0.248241963241899	0.0313447482921655	0.0595897887531918	0.0523029173669997	0	0.0469569074994261	0	0	0.13750929924021	0.0248401272098029	0.00341666341412448	0.0415384479550282	0.00233172987132518	0	0.056420135577198	0	0	0.035	0.177015800353755	1.02227623997392
TCGA-3M-AB47-01A-22R-A414-31	0.160431104180801	0	0.173833854786812	0.0532447814887804	0	0.364957070405296	0.01367272607204	0	0.0339583242376594	0	0.00764373407193532	0	0	0.0555347287279732	0.0163717609416988	0.0892825402735966	0.0118868174334674	0.00999747814932312	0	0.00918507923061729	0	0	0	0.482582777837076	0.875772865437694
TCGA-HU-A4GF-01A-11R-A24K-31	0.0829797637861001	0	0.00264307042922821	0.0244622781210813	0	0.2064473594478	0.0601068209131608	0.0379435694353367	0.0353346289786954	0	0.0604304847898868	0	0.00794540726713679	0.23906122591162	0.0686834247134802	0.0484119798124291	0	0.024821039195631	0	0.0715262771112912	0	0.0292026700871221	0.0629999999999999	0.129332753516477	1.03540167398889
TCGA-RD-A8N6-01A-11R-A36D-31	0.052259365135281	0	0	0.0441008017304629	0	0.227555625124111	0	0.00847470499766814	0.0428284817453559	0	0	0.0453849719808039	0	0.170544044717588	0.146802579574775	0.199590282070144	0.00240798636966151	0	0.0600511565541483	0	0	0	0.398	0.0198357168679442	1.08806584278318
TCGA-VQ-AA6K-01A-11R-A414-31	0.141428698115426	0	0.139371513705584	0.1849812158154	0	0.230039749516538	0.062098104944772	0.0284336689263894	0.0214961147700288	0	0.00913948192078003	0.0153431886765163	0.0144113659645705	0.0233507648260189	0.0431374347000522	0.0485304564965132	0	0.0129890907810726	0.0229757480047497	0.00113289303910828	0	0.00114050979647938	0.003	0.39169656126076	0.925674479959912
TCGA-VQ-A922-01A-11R-A414-31	0.170315047833353	0	0.00712475777750775	0.0508428764931845	0	0.282904022423696	0.0203816144194761	0.0323396549182859	0.0124808420527993	0	0	0	0	0.229776417046419	0.094627474976696	0.0360778751179416	0	0	0	0.0631294169406401	0	0	0.088	0.107043069655324	1.05303724199314
TCGA-HU-A4GU-01A-11R-A251-31	0.0716398126511801	0	0.00646560352616727	0.0716642014013903	0	0.310402459367183	0.0684137949430387	0.0781350820523228	0.03180327729644	0	0.0208280761459745	0.00357148425460713	0	0.133252122949099	0.061399129272717	0.110875080458849	0	0	0	0.0178298305335675	0	0.0137200451474641	0.385	0.0214188849344599	1.08831198736406
TCGA-R5-A7ZF-01A-11R-A354-31	0.001168938518299	0.00344391495234264	0.0116514321831222	0	0	0.315467068285582	0.21317699455616	0	0	0	0.0607670056373967	0	0	0.185329245412677	0.150273158922134	0	0.00556714871907659	0	0	0.0410789343493289	0.0120761584638815	0	0.215	0.0520088257729567	1.08070261391332
TCGA-D7-8576-01A-11R-2343-13	0.0361900032433164	0.038311420860451	0	0.0596774100149017	0	0.173059685411864	0	0.00197364508619725	0.0316714607002289	0	0	0.0292547740230408	0.0276724972347845	0.18782862841671	0.0458018165201647	0.141539994481967	0.0342141858128905	0.0150537469322595	0.177750731261224	0	0	0	0.076	0.115144398408227	1.03239818997015
TCGA-CD-5813-01A-11R-1602-13	0.100391658667056	0	0.053777644708218	0.155640562675188	0	0.124673506001318	0.00563615486847908	0.0738301543779074	0.059444576975467	0	0	0.0380433970900382	0.0255729872081685	0.0966160283233112	0.0623498442917119	0.122744316598596	0.0691452962156108	0	0	0.0049370059192974	0.00719686607963281	0	0.021	0.23629600160377	0.989021830434621
TCGA-BR-8286-01A-12R-2343-13	0.0148530013511727	0	0	0.151342641589497	0	0.158950469654824	0.0393909504651442	0.00324868350819186	0.102818712331157	0	0	0.0159329417018945	0	0.122259373784008	0.0480733378859669	0.191934623065413	0.0490921640784133	0.0133822930749627	0.0514059662125843	0.0373148412967705	0	0	0.026	0.207452736477457	1.00128481202857
TCGA-BR-8486-01A-31R-2402-13	0.126517964680302	0	0.0273132692324171	0.0139143246303605	0	0.272338448464711	0.0780141121456948	0.0354974883580337	0.0531606703265365	0	0.0497415241970047	0	0	0.249832211900471	0.0240525370898143	0.0436332759708942	0.0019178956559541	0.00413743590191614	0	0.0199288414458906	0	0	0.022	0.230326006262053	0.995739114875507
TCGA-CG-4476-01A-01R-1157-13	0.125689228252525	0	0.0152311301283773	0.0608040742006287	0	0.250524697085093	0.0358079883386684	0	0.0124296272451288	0.00395508796508133	0	0	0	0.0443180727820525	0.0280719983442374	0.196852638372611	0.0598139118784836	0.000210005211893304	0.132836918854464	0	0.0158851821147855	0.01756943922597	0.017	0.29190385354453	0.960076054716274
TCGA-BR-8683-01A-11R-2402-13	0.0907495102557097	0	0	0.133163935296869	0	0.207360230709018	0.0323453856253296	0.0602471860171608	0.100132449432041	0	0.00465412359772106	0	0	0.110115666724981	0.0756167962863957	0.0829042305767411	0.0591342471346943	0.0265022075169989	0.0170740308263408	0	0	0	0.082	0.110443975126944	1.04887382593295
TCGA-IP-7968-01A-11R-2203-13	0.075940347004165	0	0.00231501143708641	0.345344073060205	0	0.116442775029222	0.0748233281333148	0.0684456091233311	0.0339765533477079	0	0.0207014795312788	0	0.0107580798196642	0.0661056563433518	0.0697472645801479	0.0732405080952688	0.0253739338602395	0.00617280382989547	0.00964407790142856	0	0	0.000968498903692098	0.0669999999999999	0.127379096288108	1.05696622670501
TCGA-BR-8291-01A-11R-2343-13	0.0610382405805559	0	0	0.161052926698042	0	0.151959797958952	0.0339236048847922	0	0.0561271684267836	0	0	0.0372084940407304	0.0135896007749292	0.0243420271546081	0.0167561605835272	0.263922008810687	0.0696904566871248	0.000418176942723184	0.104920597056045	0	0.00503080824543981	1.99311550597429e-05	0.022	0.219852326418304	0.991495902296397
TCGA-BR-7723-01A-11R-2055-13	0.0289887237919225	0	0.03764218603375	0.139346319726991	0	0.171373954110025	0.0533588336165597	0.0450517190725961	0.0642333155947355	0	0	0	0	0.272402798726977	0.0670758037146036	0.109242470534189	0	0	0.0103664197259481	0	0.000917455351702031	0	0.109	0.0896029888834982	1.06122857207906
TCGA-CG-5723-01A-11R-1602-13	0.00139849386730878	0.00801009772689987	0.0110966942360062	0.220926243763275	0	0.114995389929814	0.13349256730844	0.0429172613398972	0.0016115560609616	0	0.0188903186280108	0.0124287399694747	0.0208580379615395	0.00946915292832803	0.101391248619118	0.112074131359761	0.0187868394969083	0.0441249133600109	0	0.098782185670852	0.00156452421660435	0.0271816035567892	0.0600000000000001	0.134725362159911	1.03774544166907
TCGA-CD-A4MH-01A-11R-A251-31	0.15031213372588	0	0.250116289489298	0.086208897583209	0	0.109126970232153	0	0.0801499902963182	0.0286155703332338	0	0	0.0195057033539319	0	0.000889232849655002	0.0817433888789207	0.0490704000516903	0.1138998153024	0	0.0229625192286989	0	0	0.0073990886746123	0.004	0.3758787949046	0.941336075843615
TCGA-BR-A4CS-01A-11R-A24K-31	0.0218928693327796	0	0.0103330378459637	0.0270716763990612	0	0.21717612138343	0.0756039466254023	0	0	0	0.0404103976759146	0	0	0.152557061479844	0.0271354078208282	0.0461146215108826	0	0.0878950732648433	0	0.180581363549182	0	0.11322842311187	0.053	0.144286706716712	1.03358674678599
TCGA-BR-8364-01A-11R-2343-13	0.0875764930941754	0	0	0.133993297354769	0	0.235049167003786	0	0.00858774806338347	0.0577953482117856	0	0	0.0272344738960042	0.0113563640533927	0.065192665405018	0.0342163935602135	0.216806223477245	0.0201399533839237	0.011590148893617	0.0904617236026869	0	0	0	0.028	0.200695299240829	1.00246809204689
TCGA-FP-8209-01A-11R-2343-13	0.302262905660642	0	0	0.177811052921297	0	0.197577689379272	0.0250672193692687	0	0.0714852163466662	0	0	0.00421566288024968	0.00726205685822922	0.0653724416902384	0.0293786000434881	0.0688979976233576	0	0.0170638255935941	0.0318816640628676	0	0	0.00172366757082934	0.003	0.381316582900732	0.930662704144193
TCGA-BR-6801-01A-11R-1884-13	0.0160385514480695	0	5.30394758305904e-05	0.0565941959521817	0	0.267036815677234	0.0286577111498361	0.0210303716000897	0.00752227547165434	0	0.0781118752329041	0	0	0.29575329474647	0.0489131250529177	0.139297340593046	0	0.0117114008249772	0	0.0292800027747896	0	0	0.1	0.0949740963053698	1.06367576596711
TCGA-B7-A5TN-01A-21R-A31P-31	0.0850462979357929	0	0	0.058979976991685	0	0.307818000107955	0.0419815468466537	0.0234504655173411	0.0790375026633613	0	0	0.0343787274099182	0	0.0615837835136698	0.0565611770001274	0.184561649622082	0.0119353097106906	0	0.0471147681549706	0	0	0.00755079452575243	0.0590000000000001	0.135116326161079	1.03451515378408
TCGA-BR-4357-01A-01R-1157-13	0.0976324568667582	0	0.0236804105333523	0.100061787290418	0	0.238979208195168	0.108436016295084	0.0167207903879551	0.000440597443010991	0	0.0441860389645189	0	0	0.13261182537859	0.0633222054199705	0.132721009972568	0.0173463987062928	0	0.0126150947946511	0	0	0.0112461597516622	0.035	0.178281674824906	1.01137860367704
TCGA-BR-8381-01A-11R-2402-13	0.0413662889488999	0	0.0443131790859538	0.281477702731363	0	0.13833151373891	0.0974753021864819	0.0629856990735317	0.0744270571047619	0	0.00665637530713886	0	0.00307613584742751	0.0701652965424837	0.0628170714148783	0.0941821000393184	0.0126868204680345	0.00199380855233332	0	0.00804564895848288	0	0	0.0600000000000001	0.134337845793166	1.04924336018764
TCGA-CD-8524-01A-11R-2343-13	0.119983880600996	0	0.00644507920069109	0.199058166400289	0	0.246818100012154	0.016451694126011	0.0187684972252112	0.0839626862209762	0	0	0	0.00156292434618751	0.0259217433076211	0.130197501122631	0.0902528768171423	0.0469825661278613	0	0.0135942844922277	0	0	0	0.048	0.151168621139794	1.0438093274855
TCGA-VQ-A8PJ-01A-11R-A414-31	0.133285011949865	0	0.0672210009510878	0.0404757233169679	0	0.309905737272115	0.00917904121575852	0.000480062444123914	0.0166226658277424	0	0.0100367949235498	0	0	0.238767404097139	0.0942043474532891	0.0624441492114382	0	0.017378061336924	0	0	0	0	0.039	0.172321810303485	1.02564463159752
TCGA-D7-8573-01A-11R-2343-13	0.163761274080284	0	0.00450677128981041	0.0854788098215589	0	0.2979299571704	0.0402561764665821	0.0318312833216313	0	0	0	0	0.0185295223232323	0.180558108587742	0.106555817301122	0	0.00628211427715061	0	0	0.0643101653604863	0	0	0.021	0.231577776372747	0.997890555037157
TCGA-VQ-A8PF-01A-11R-A414-31	0.141844900969463	0	0.0948120419809263	0.166942510459324	0	0.130942486965287	0.126307717040345	0.021757202356257	0.0230661881727665	0	0.0347602855826167	0	0.00743171028794376	0.01669717010122	0.0850212721830347	0.106453070268128	0.0110273924704113	0.010532615835161	0.022403435327116	0	0	0	0.004	0.362756841940187	0.934626861619039
TCGA-F1-6177-01A-11R-1802-13	0	0	0	0.0598164101787112	0	0.275760704184801	0.043587546067174	0.0237687982050882	0.0243858483368021	0	0.017941584043209	0	0	0.168282820125307	0.0740480974430619	0.134591384337558	0	0	0	0.177816807078287	0	0	0.112	0.0885015339455172	1.06465289689412
TCGA-BR-8059-01A-11R-2343-13	0	0.0185061002662655	0.0179703905679939	0.0913592360957163	0	0.27499897650061	0.0556814413033255	0.0409469177478645	0.0297156276317606	0	0.0329814880950924	0	0.000876570890574102	0.214159177812006	0.0621176222370211	0.113837280365425	0	0.00519362426318019	0	0.0378706843944921	0.00215529384607941	0.00162956798259353	0.191	0.0569575245029274	1.07283836681854
TCGA-BR-8382-01A-11R-2402-13	0.00669260498108518	0.0105371272166053	0.00152471150080848	0.0790852680978824	0	0.227403929061255	0.0902952728391218	0.036718501298106	0.00150929857119999	0	0.0354119740731356	0.0606077193479374	0.0112006031458077	0.129286833435416	0.116823325990972	0.11696325609564	0.0212505529937536	0.00285252205422305	0	0.0125701080512308	0	0.0392663912458199	0.179	0.0613655353975738	1.07054061048295
TCGA-BR-8077-01A-11R-2343-13	0.118246625937449	0	0.0538735220214881	0.123166039053571	0	0.16250495400448	0.130497413425694	0.00765561451109924	0.0302108363758712	0	0	0.0240304001439529	0.00705872021587167	0.148063109428765	0.0688049749192481	0.0600337002930871	0.0357770348592672	0.00760789907972676	0.019466070682702	0	0.000841623386484023	0.00216146166124268	0.016	0.300196471820189	0.959909534038579
TCGA-D7-6521-01A-11R-1802-13	0.172652268671634	0	0.000242389106443228	0.178812660374617	0	0.203640348106988	0.046649378877222	0.0221657210201799	0.0325113200146409	0	0.0589383288567233	0	0.025438545688593	0.0306493151915584	0.0466987322978272	0.121401503970973	0.00230223375094415	0	0.0495722904969678	0	0	0.00832496357468755	0.019	0.265991052339238	0.979726342278649
TCGA-CD-5801-01A-11R-1602-13	0.114573660802261	0	0.0387376806866629	0.399977341824789	0	0.032336846895097	0.194168256081085	0.0134070987454399	0.0272032580846286	0	0.0113182372280932	0	0.00706357870953117	0.000208258003254526	0.0616004172671593	0.0862093453456716	0.00900222317525206	0	0.00332561004996762	0	0	0.000868187101107029	0.018	0.271346765734984	0.987262337106042
TCGA-BR-7196-01A-11R-2055-13	0.174695423804364	0	0.121214522153004	0.194898496842768	0	0.0929983185387782	0.0526915142428799	0.0211682530097672	0.0106797726189151	0	0.0340710168193633	0	0.0232354000374772	0	0.11190157178702	0.0850096046663119	0.0211111527504535	0	0.0563249527288981	0	0	0	0.004	0.36833616793464	0.934467325814546
TCGA-CG-5732-01A-11R-1602-13	0.0344180548638993	0.0990198997112031	0.0843274930699837	0.244864647684042	0	0.176098366122955	0	0.026497096508047	0.0875147814452892	0	0	0.0013402751175274	0.0105214740278829	0.085053120579392	0.0317898793914636	0.0665107276633256	0.00233433744450132	0.00341739838743396	0	0.0352933351048156	0.00100650613212859	0.00999260674611059	0.016	0.297301993641878	0.971473552855559
TCGA-EQ-8122-01A-11R-2343-13	0.0635117356685061	0	0	0.0317549705904639	0	0.0959667504537123	0.0103095528177999	0	0.0197608372823091	0	0.0176222862732364	0	0	0.383794324938494	0.0232685707638291	0.235522596772313	0	0.062465173921516	0.0105139785202935	0	0	0.045509221997527	0.089	0.106577600898015	1.07746129950996
TCGA-FP-7998-01A-11R-2203-13	0.0777718245283544	0	0.0352610523168122	0.244234978054016	0	0.112836094361018	0.128220617637021	0.0261266994637256	0.0137919665472253	0	0.035449258357278	0	0	0.0924924657852403	0.0822105128990442	0.0936009246372402	0.00610251323870761	0	0.0519010921743171	0	0	0	0.035	0.177306629016663	1.0156974644803
TCGA-D7-6524-01A-11R-1802-13	0.0225406566407115	0	0.000265389691703496	0.0638574420886588	0	0.186801905818396	0.00585082268526635	0	0.0173983644620993	0	0	0	0.00065440815286178	0.118479363831515	0	0.0995384616565344	0.0480018641375941	0.0493325094453312	0	0.225249203002489	0	0.162029608386838	0.021	0.246918254689446	0.994965911508519
TCGA-BR-8366-01A-11R-2343-13	0.0112917398645889	0.0363531342293366	0.00964702678344479	0.200766494049265	0	0.139243046913366	0.147333610595449	0.0145874661219598	0.0381620427093116	0	0.00202213083086601	0.00812628105444655	0.0047676971609489	0.10481454829822	0.134532865497429	0.12266108078157	0.00728201774968264	0	0.0184088173601154	0	0	0	0.096	0.0983700978748486	1.054225067132
TCGA-HU-A4GQ-01A-11R-A36D-31	0.0322194377999409	0	0.00297871771461366	0.117126394494429	0	0.109732766293571	0.141197033324144	0.0556309262654268	0.00434568362206385	0	0	0.0234476811154774	0.0119410091015685	0	0.199708450190857	0.167744366735768	0.0023642096176685	0.0540087308888968	0.0775545928355741	0	0	0	0.02	0.248641136378771	0.993663142664592
TCGA-HU-A4H8-01A-11R-A251-31	0	0.0222623218362991	0.0030501041582712	0.126404525508175	0	0.298138563663033	0.0448542196181923	0.036002001946175	0.0639174121423399	0	0.0481481165404095	0	0	0.072141339876377	0.0599967857001177	0.152600432541993	0.00820230881445383	0.0462274509989341	0.000320388345191529	0.0177340283100379	0	0	0.131	0.0778158777044084	1.06945264089549
TCGA-KB-A6F7-01A-12R-A32D-31	0.0365282653756434	0	0.00364074214378086	0.255055555158621	0	0.118114497936004	0.146360195841961	0.0312110606447199	0.0185339062884862	0	0.0323726620244341	0.0082953983263514	0	0.110512096589776	0.0305348639738179	0.162052132962004	0.0142593123461623	0.00918979729328855	0	0.0233395130949495	0	0	0.108	0.090927100785015	1.05680270525874
TCGA-VQ-A8E0-01A-11R-A414-31	0.0973167840861308	0	0.00633495624915072	0.0255723349345651	0	0.330153660638413	0	0	0.0069334076605324	0	0.0346590913416416	0	0	0.188519364742644	0.0037779054618107	0.141773397682563	0	0.0253738998460044	0	0.110368270577932	0	0.0292169267786129	0.157	0.0677653648937154	1.06302847547781
TCGA-BR-8483-01A-31R-2402-13	0.0733572067179452	0	0.0241591269064211	0.0762204987008794	0	0.167880947243355	0.0106877508081374	0.0436176251598755	0.0248405441096343	0	0	0	0	0.339155079029882	0.143788762247158	0.0731519539462215	0.00384012947482755	0	0.0193003756556621	0	0	0	0.051	0.148086136672071	1.0451056874384
TCGA-IN-A6RR-01A-12R-A32D-31	0.122189313190618	0	0.0120095512501296	0.274444911443384	0	0.222965818272816	0.0616489690790238	0.0224586655465218	0	0	0.0442840035491127	0	0.0363930419676024	0.0309723120555001	0.0490039479800968	0.0687905739920515	0.00674734288260684	0	0.00191216940958868	0.0436370999364392	0.00254227944450887	0	0.04	0.169216588631603	1.03331206754482
TCGA-VQ-A8DZ-01A-11R-A36D-31	0.0499706622653942	0	0.00435741200232428	0.108731187274693	0	0.226118996541426	0.0594298642388639	0.0152629599303564	0.0530962487176894	0	0.0276263671148885	0	0.00126768069786963	0.154221007611816	0.0488132885335021	0.084626923869331	0.014476243512236	0.010688287253817	0.049680431943282	0.0118100561415407	0	0.0798223823509702	0.143	0.0727016965317295	1.05538406873261
TCGA-IN-AB1X-01A-11R-A39E-31	0.136818951839495	0	0.0248024896181746	0.290438922697987	0	0.155816546540725	0.0660943195184122	0.0348864907714837	0.0499057770446645	0	0.0391289274071539	0	0.0191879359477431	0.0530419886324449	0.0176146552577737	0.0312464682338259	0	0.0551974807603641	0	0.0183090661718059	0	0.0075099795579463	0.022	0.226050322851735	1.00907018637318
TCGA-3M-AB46-01A-11R-A414-31	0.00203879270167572	0.00113869298297591	0.00598808955414995	0.0858258634467001	0	0.277577668593923	0	0.0437270022086005	0.0121026511928813	0	0	0.0016996096258721	0.0321942790134068	0.341968479126149	0.0845151716915919	0	0.0162455930936988	0	0	0.054932084482464	0.0400460222859108	0	0.175	0.0630184097266563	1.08339067954086
TCGA-FP-8631-01A-11R-2402-13	0.0741633095790451	0	0.0317772040263972	0.0195150059382204	0	0.219907312125696	0.045629463056961	0.0265026504540309	0.0122951892751793	0	0	0.0220458106725073	0	0.107722067163096	0.0263133964590455	0.152706375258623	0	0.168080492011805	0.0841993189991511	0	0	0.00914240498024279	0.0580000000000001	0.135675052572722	1.02386386291392
TCGA-BR-7715-01A-11R-2055-13	0.0663570520469945	0	0.00620873120187149	0.0543585465195185	0	0.171404939759163	0.0179413703108135	0.0402655770578869	0.0145048183058646	0	0.0124407338075304	0	0	0.440832992243593	0.0556078436428785	0.0983065884146481	0	0	0.0217708066892376	0	0	0	0.023	0.216605132933754	1.01972703865931
TCGA-D7-6519-01A-11R-1802-13	0.014894289163849	0	0	0.234725363934561	0	0.127124994356452	0	0.0379859206249697	0.124986165525035	0	0.00626044659492633	0.0616182736884353	0.0255377660281334	0.0112140023801789	0.0345639022492557	0.191479997363572	0.0222364651608987	0.00764916576136813	0.0997232471683644	0	0	0	0.054	0.143314565150305	1.03893602613515
TCGA-BR-4257-01A-01R-1131-13	0.0120711078504561	0	0.00221987606059539	0.111077673400807	0	0.143016674297331	0.128319968092829	0.040030056731819	0	0	0.0344861127763093	0	0	0.205386311402381	0.0424554542718655	0.193986794446389	0.0253565048005466	0	0	0.0124391211148759	0	0.0491543447537959	0.021	0.235326183959277	0.990760369534029
TCGA-D7-6815-01A-11R-1884-13	0.0604315693670673	0	0.0171475664609194	0.0458921359395692	0	0.198126680672061	0.0422197288607986	0.017521191938219	0.0752921261058905	0	0.0439949740899006	0	0	0.324316363235497	0.0455623118045933	0.109639601307088	0.0047856610609491	0.00317126729066274	0.00618314384518043	0	0	0.00571567802160348	0.076	0.115051791111505	1.05134509006743
TCGA-BR-4187-01A-01R-1131-13	0.0745421659795653	0	0	0.0797261416671011	0	0.179658006780046	0.0741021015514809	0	0	0.0218488178499755	0	0	0.00791095743533387	0	0.0266125047129013	0.290285261750697	0.00219341926918595	1.33871487694845e-05	0.165289973053229	0	0.0378434729054177	0.039973789896298	0.001	0.424298197962789	0.906051495924256
TCGA-CD-8530-01A-11R-2343-13	0.0725181656943173	0	0	0.104707430625065	0	0.244288926490781	0	0.00931688027932025	0.0800061169627264	0	0	0.00683789044236896	0.00852564247021042	0.0440539324301488	0.0221113226592436	0.155207396243514	0.111294852597293	0.0194562732957158	0.025444450032406	0.0962307197768902	0	0	0.023	0.210834419362728	0.998060853908297
TCGA-BR-6456-01A-11R-1802-13	0.0465783474876482	0	0	0.111208280037727	0	0.179422002264686	0.00177757361482876	0	0.0985258999481134	0	0	0.111372262788178	0.0248186189324668	0.185622709515693	0.0557306427612006	0.0954050173919776	0.00390849565225858	0	0.0856301496052222	0	0	0	0.0620000000000001	0.130406554347977	1.04000302318051
TCGA-BR-8485-01A-11R-2402-13	0.0735644509542399	0	0.014556003895699	0.252454734145496	0	0.260626456728718	0.0683779080841987	0.0163151667257382	0.0467620037309696	0	0.02634285358992	0	0.0153421063141446	0.10558321922925	0.030642779727622	0.0572386076037817	0.0127326653129465	0	0.0194610439572753	0	0	0	0.071	0.12216531714924	1.05787700865583
TCGA-R5-A805-01A-11R-A36D-31	0.0399785058926438	0	0.0291948653502178	0.0489773468959073	0	0.130794469317642	0	0.013151961593736	0.0347666022728796	0	0	0.0201172411256453	0.00934811040507132	0.135665810359521	0.0123099564592246	0.119301127713764	0	0.0729074215302886	0	0.0868285933251123	0	0.246657987758346	0.023	0.217933826848691	1.00846488514197
TCGA-MX-A663-01A-11R-A31P-31	0.141964842875026	0	0	0.0551740398668813	0	0.243301967050805	0	0.0430031841426227	0.0200829105195123	0	0	0.0172604457296885	0.000659791505107172	0.178857343927391	0.0790461768534067	0.100076231152889	0.00572632128446046	0	0	0.114846745092211	0	0	0.045	0.159035911207529	1.0262426080863
TCGA-FP-A8CX-01A-11R-A36D-31	0	0.0369774423638296	0.0765592433370186	0.100322580395091	0	0.173773581492868	0	0.0166583507363165	0.0957941056382648	0	0	0.0482666389631461	0	0.213977152150507	0.0664094246659818	0.11553685397768	0.0136961092355776	0	0.0343281581887527	0	0.00162301717753887	0.00607734167742746	0.029	0.199626930578285	1.00707118319853
TCGA-HU-A4H3-01A-21R-A251-31	0.0477890886680722	0	0.00472663635985519	0.190984951202142	0	0.133253912064446	0.116589949741129	0.0682135250909415	0.0391393801090592	0	0.0161063520602445	0.00613100768774105	0	0.0743683518320467	0.0629489522122294	0.0817654541548587	0	0.0256907124547894	0	0.100868397391511	0.0172433541248453	0.0141799748460896	0.054	0.143822092379535	1.0328097222251
TCGA-CD-8535-01A-11R-2343-13	0.0332587408885091	0	0.00419891148419654	0.0766224898469861	0	0	0.0217808972385364	0.0461797158658106	0.0561863243627194	0	0	0.0186403778080842	0	0.546693563635969	0.0776657456735664	0.0780436121416286	0	0	0.0407296210539934	0	0	0	0.027	0.203146910426238	1.04681822245081
TCGA-BR-8589-01A-11R-2402-13	0.0577258189684503	0	0.00378088889988672	0.409217925923417	0	0.00423973965770015	0.113766256890759	0.0597072933628311	0.0147213548081933	0	0	0.0292311530121724	0.00767001359772032	0.0107096560930519	0.0798000689692948	0.0956008830450413	0.0779494267770723	0.0049471588986236	0.0309323610957856	0	0	0	0.018	0.269720644720901	0.984229951889514
TCGA-D7-A6F2-01A-12R-A31P-31	0.0376192955888064	0	0.0042459167591499	0.132950386233489	0	0.233816770808384	0.00112302451112397	0.00450555499462728	0.0310111243106525	0	0	0.0541384795624775	0.0292047455994459	0.137522379765989	0.092210339295408	0.103783417569719	0.0178512069454647	0	0.0916803836372247	0	0.0283369744180379	0	0.089	0.106202122417157	1.04332275235242
TCGA-VQ-A8PM-01A-21R-A414-31	0.132893871140197	0	0.247980137230544	0.060003276303103	0	0.227071975156964	0.01981927237104	0.0378596022453919	0.0428324143912001	0	0	0.0200186627627303	0	0.0645784743117415	0.0236198364758814	0.0259618363182997	0.0362159446190309	0.0145004450508687	0.0466442516230082	0	0	0	0	0.543606140522917	0.838605149861024
TCGA-VQ-A94O-01A-11R-A414-31	0.0800729540207795	0	0.0193814735514605	0.0466664128266583	0	0.227939903093959	0.0741075958765385	0.074392138893265	0.0812384154553269	0	0.0519962175641248	0	0	0.202495431050911	0.00288662991271353	0.0439032201142536	0	0.0122967401070481	0	0.0823996070493167	0.000223260483644007	0	0.0629999999999999	0.129791515256644	1.04106634670977
TCGA-KB-A93H-01A-11R-A39E-31	0.00273159064310453	0	0	0.0569745818570516	0	0.37396187190424	0.0796087350872008	0.0292972301438363	0	0	0	0.0202950864171908	0.00326787680128125	0.132030598276039	0.144814713440219	0.08221407666525	0	0.0362123601516512	0.0385912786129357	0	0	0	0.33	0.029595346284382	1.09550845530024
TCGA-VQ-A923-01A-11R-A414-31	0.0880711864576809	0	0	0.204572826071394	0	0.258441710640232	0.0439851942800425	0.0582067482184658	0.0752136405878799	0	0.00943525771293455	0	0	0.0560470179584013	0.110743968123944	0.0194339412478515	0.0446743738589488	0	0.0311741348422237	0	0	0	0.039	0.171731910236188	1.0385052520117
TCGA-CD-8526-01A-11R-2343-13	0.130522076457484	0	0.0266623285625127	0.086526055932443	0	0.192624094170793	0.0573723322860415	0.0839671448010993	0.0793390248812061	0	0	0.0145883671935158	0	0.165441377995992	0.0397283461504023	0.086060238300851	0	0.030141682460461	0.00529062132264715	0	0	0.00173630948455165	0.035	0.180238577516515	1.0177982401359
TCGA-SW-A7EA-01A-12R-A354-31	0.0089199488007773	0	0.0185912977439365	0.230528680416249	0	0.135351844991259	0.0605361932456865	0.0521009161282735	0.023155903719798	0.0301366298487104	0	0.103781153948042	0	0.0261275081611952	0.130906572965897	0.0634009083648587	0.0193872732477269	0.0624036797618461	0.026134331501702	0	0	0.00853715715404134	0.029	0.196939557784787	1.03153629386563
TCGA-BR-7959-01A-11R-2343-13	0.0837075509248029	0	0.00676548455908484	0.073985502892823	0	0.206673001854119	0.0580603855615072	0	0.0363147969329596	0	0.046616795035078	0	0.0212838355711448	0.0742535091239639	0.102908142572952	0.162342683577843	0.0114527078721908	0.00914252972598288	0.092388150489388	0	0	0.0141049233061596	0.048	0.151358100406569	1.01743156696359
TCGA-RD-A8NB-01A-12R-A39E-31	0.135337038622341	0	0	0.0545601108605295	0	0.238152129631553	0.045248683403699	0.0644516648949947	0.0551179037226701	0	0	0.0698916705053773	0	0.0367316308574816	0.133263720086954	0.0636674323083942	0.0219370281082023	0.0063897213512417	0.0591705828697947	0	0	0.016080682776767	0.02	0.258013467893982	0.985932599314994
TCGA-B7-A5TJ-01A-11R-A31P-31	0.021326622140577	0.00476183827313932	0	0.0307945237655917	0	0.203373221045077	0.0260837930980015	0	0.0131958123148324	0	0.00440210646710624	0.00536049029126752	0	0.486252591447959	0.0426962327652038	0.124041796762895	0	0	0.0377109716283495	0	0	0	0.083	0.109629090812381	1.08546269472815
TCGA-CG-4442-01A-01R-1157-13	0.0257267816618074	0	0.00231750775936305	0.0716137882998497	0	0.183892811177092	0.181559517166863	0	0	0	0.0495765062502643	0	0	0.0957138853530745	0.0957699239457344	0.152145538480732	0.000260733770195196	0.00225089904358802	0	0.0413301195430981	0.0107590122929606	0.087082975255377	0.108	0.0916479438857803	1.04600925125033
TCGA-BR-8678-01A-11R-2402-13	0.0690098691506753	0	0.00687074083898747	0.175480443385366	0	0.052872250901664	0.0589269998500256	0.0277642704716753	0.0200911088372313	0	0.00853808201382686	0.0149070261491605	0	0.303098893759874	0.19546179500283	0.0669785196386832	0	0	0	0	0	0	0.001	0.428857565499628	0.906437557610535
TCGA-RD-A7C1-01A-11R-A32D-31	0.0038152280928441	0.020049754997666	0.00358532776390316	0.237882584764541	0	0.0805865102198386	0.12966797210444	0.0290611387423679	0.0358456373066651	0	0	0.0173592129382169	0	0.0530771675715994	0.0727996259320901	0.153066900364929	0.0106278270670289	0.00577908979792882	0	0.0857920338758198	0	0.0610039884601207	0.042	0.163046491841894	1.02195301596782
TCGA-HU-8604-01A-11R-2402-13	0.00680631992184417	0	0.0119657851179267	0.206717016752142	0	0.0334369645189113	0.215118126941236	0.115898949609008	0	0.0178045537718764	0.00248455760926978	0.00798542542930481	0	0.218811970476322	0.0520251957541624	0.0821251416141806	0.000914083054115271	0	0.00706491719616148	0	0	0.020840992233539	0.25	0.0428512830777723	1.07733359758741
TCGA-D7-A6F0-01A-11R-A31P-31	0.0381510394012224	0	0.00202427681816697	0.11309911354646	0	0.213389192827065	0.0497302108776243	0.0265418570211347	0.0778172197797282	0	0	0.0352045073844589	0	0.158351285748863	0.07079735878282	0.199200429130174	0.00722094860710368	0	0	0.00847256007517827	0	0	0.182	0.0600017573064539	1.07093934144328
TCGA-VQ-AA6G-01A-11R-A414-31	0.0593991640998747	0	0.033356724622737	0	0	0.345916654603281	0	0	0.00756446410590047	0	0.0542487120192019	0	0.00041594799601943	0.19679170472839	0.00438847649704326	0.00994256063625894	0	0.125554206862054	0	0.143156021146456	0	0.0192653626827826	0.124	0.0820943735049573	1.05965625107369
TCGA-F1-A448-01A-11R-A24K-31	0.141868101180195	0	0.0700932751672789	0.0420526686628407	0	0.165262211336568	0.0187531291755853	0.0136553042703103	0.00418272287348058	0	0.0122314216877961	0	0	0.231770431794776	0	0.0722569605689923	0	0.00553097533265823	0	0.176661916345754	0	0.0456808816037646	0.00900000000000001	0.334509803431455	0.950200419082643
TCGA-BR-6458-01A-11R-1802-13	0.0587371800354728	0	0.00103529546563908	0.211732164047191	0	0.204860200611756	0.0184540540269377	0.0441114715792522	0.0721348327729629	0	0	0.00355122409707234	0.0209077529423037	0.111107500024675	0.126839386761505	0.0718506328969154	0.0507273469995697	0	0.00383993182169464	0	0.000111025917052626	0	0.031	0.192857235767972	1.02089703473708
TCGA-BR-4361-01A-01R-1157-13	0.0313443816501042	0	0.00384343639605067	0.116842888279541	0	0.205912083365078	0.117310238177476	0.0329375823971011	0.0311856874254374	0.0261885917583622	0	0	0	0.0280414954551286	0.113458913903842	0.242938231328349	0.0202528693061561	0.000723434126830768	0.00410207870798051	0.00554878363201201	0.0176010682384049	0.0017682358521448	0.071	0.122816211523909	1.03957245630937
TCGA-BR-8367-01A-11R-2343-13	0.144389656862781	0	0.0104183071904947	0.0774899226079689	0	0.278252837302891	0	0	0.000752127759775828	0	0.000619148368276131	0.032115399353656	0.0290899041609092	0.0548787461496091	0.0133739827062326	0.135797420923478	0.0322854548341741	0.0102344725456776	0.180302619234076	0	0	0	0.027	0.202337164832639	0.999037982465283
TCGA-BR-8677-01A-11R-2402-13	0.0125759511317035	0	0	0.324834311552497	0	0.0888443414514718	0.0425264247555731	0.0376879739788389	0.0993402180952341	0	0	0.046975902107289	0.00936730231668494	0.00836442770085709	0.192453193384024	0.0833512404781273	0.00469353825779174	0	0.0489851747899078	0	0	0	0.021	0.243780811757048	1.0162984290304
TCGA-FP-A9TM-01A-11R-A39E-31	0.311402783954263	0.268793726164204	0.0359516294167058	0.0279454727249521	0	0.171560516887449	0.0150184716797938	0.0522645957858521	0.00274651973999569	0	0	0	0	0.0451343281121199	0.0216516751928732	0.0203850550565444	0	0.00773681555727276	0.0194084097279742	0	0	0	0	0.617413096371181	0.786196660584296
TCGA-VQ-A91K-01A-11R-A414-31	0.0270862728831011	0	0	0.0956818388478585	0	0.288484251698751	0.0192972923701761	0.0515918373144917	0.0523521524118584	0	0	0.0561110598693816	0.00582440743340883	0.100102756828652	0.0538840062925054	0.163747969240941	0	0.0182162135502011	0.0559019063381107	0	0	0.0117180349205632	0.076	0.11412675583616	1.04729334640334
TCGA-HJ-7597-01A-21R-2203-13	0.0371602336995091	0.0324912565358773	0.0113552715577586	0.365645157284263	0	0	0.124388333802434	0.00963134063106392	0.0623941876099356	0	0.0173340295314573	0.0441788050947262	0	0.0617301312943193	0.143220215806836	0.0454170449557045	0	0.00169413838744905	0.0375011282097166	0	0	0.00585872559894993	0.022	0.224135387178722	1.01377998930138
TCGA-HU-A4G3-01A-11R-A24K-31	0.0432046991558159	0.0203432454526661	0	0.0769674876733867	0	0.359439314405271	0	0	0.00102472649080531	0	0	0.0995694409148421	0.018175945083773	0.0521100022966345	0.00347260453653224	0.136361757615221	0	0.0165974960267722	0.116106222159631	0.0290180904433347	0	0.0276089677453136	0.044	0.160526225309459	1.02682692527449
TCGA-HU-A4GH-01A-11R-A24K-31	0.224194550777297	0	0.0155520006236859	0	0	0.280708560463234	0	0.00510184283488276	0	0	0.0204108534014739	0	0	0.264902932354649	0.0258810119483795	0	0.00032563182770003	0.0148151091447745	0	0.0907767166650862	0	0.0573307899588374	0.027	0.202700638305015	1.01238191346216
TCGA-R5-A7ZI-01A-11R-A354-31	0.017276393350497	0.019212004721745	0.0175618070032309	0.206801025768373	0	0.191498270473628	0.0452058899782444	0.0514262184754816	0.0983620711883993	0	0.0357777136102875	0	0.014060731670071	0.0188648530407171	0.0437401575107003	0.108989536861053	0.017212483124235	0.0543968548713544	0	0.0596139883519832	0	0	0.084	0.108253922665989	1.05669360006925
TCGA-BR-8365-01A-21R-2343-13	0.0901299335275189	0	0	0.168026501034262	0	0.338692572370357	0.0141056220248886	0.0176144508323977	0.0470580825373616	0	0	0.0135107904522848	0.01394600962164	0	0.0646631420647289	0.144020072291563	0.0176106509680019	0.00932612455254776	0.061296047722448	0	0	0	0.0620000000000001	0.130467639369694	1.04768862060659
TCGA-D7-A74A-01A-11R-A32D-31	0.01167368556465	0.0154038296427922	0	0.320386495883499	0	0.117684822592584	0	0.045839871566128	0.0931610683207955	0	0	0.0523496357534216	0.0202658172556597	0.0358077971073489	0.0705130800331581	0.0340240207435033	0.0893955036354941	0.032603845509227	0	0.0597684581363398	0.00112206825539859	0	0.078	0.112876906864543	1.06585460970446
TCGA-F1-6874-01A-11R-1884-13	0.00830483139039122	0	0.000861872934798027	0.0436575900394527	0	0.144475160622296	0.0809848276601395	0	0.00382829158149655	0	0.0638139361957866	0	0	0.424272322202665	0.0738593338658791	0.0432822514655678	0	0	0	0.0786759559264141	0	0.0339836261151138	0.019	0.265065049888577	0.995240520942587
TCGA-BR-6802-01A-11R-1884-13	0.0530735601785811	0	0.0161812799572737	0.242630512690877	0	0.0155622668670366	0.172848827993113	0.0511728000071925	0.0663866391397208	0	0.0829436488269119	0	0	0.0563547000599389	0.0355321589863194	0.0635202932767184	0	0.102987396191677	0.0322179681032728	0	0	0.00858794772136666	0.034	0.186613624210939	1.01575696375449
TCGA-BR-8676-01A-11R-2402-13	0.0173178051992487	0	0.000905717448887025	0.34796085107959	0	0	0.198645212752933	0.000395103573064181	0.0896366108902542	0.00479827156349127	0	0	0.00353237598157584	0	0.0607881012642356	0.227360227501164	0.0151321962746167	0	0.00207915624553637	0	0	0.0314483702254039	0.046	0.155762669637723	1.03210124288956
TCGA-BR-A4J7-01A-31R-A251-31	0.0691079412468565	0	0.0080938054984143	0.321819000412044	0	0.202353591985155	0.051690756478402	0.0313716508549267	0.0390455825409743	0	0	0.0421519221519104	0.0276220519398779	0.0239156462390302	0.0913416815949162	0.0619517909744995	0.0105560584180737	0	0.0189785196649192	0	0	0	0.026	0.205723619993627	1.02718477173944
TCGA-BR-A4QL-01A-31R-A251-31	0	0.0147929228175865	0	0.126405395360615	0	0.301331282078821	0.178701057212195	0	0.0187220747906137	0	0	0.079417674968755	0	0.0813934295360573	0.0419388661532425	0.117619371431425	0.01987628771633	0	0.0198016379343594	0	0	0	0.124	0.0817593326988541	1.07009346299159
TCGA-BR-7958-01A-21R-2343-13	0.021995377523901	0	0	0.335947695581251	0	0	0.221248551809567	0.0188709482919599	0.0364327298334611	0	0	0.0347683667358499	0.00633605110809053	0.0375552408551706	0.116600953277141	0.0724696639732642	0.0302753557366943	0.0181422229508222	0.0456222250628198	0	0	0.00373461726000697	0.0620000000000001	0.130362813977996	1.04831492060227
TCGA-FP-7735-01A-11R-2055-13	0.07902268950887	0.0475513887909877	0.00615181838945943	0.131207683143964	0	0.135315061426448	0.0532272741430354	0.0182608127759391	0.123842186578404	0	0	0.0310438265144585	0.00262974169548445	0.134087004397798	0.0579839762574732	0.140765598404373	0.00423638254647364	0	0.034674555426831	0	0	0	0.028	0.199859068358146	1.00546453149726
TCGA-BR-8372-01A-11R-2343-13	0.00344186766064051	0	0	0.19765846101945	0	0.0939760613252967	0.175348308049725	0.0486138663145825	0.000673571560148992	0	0.0027301223697644	0	0.00139769984026925	0.107966077550448	0.0958062100986707	0.152607494036239	0.0605282493619275	0	0.0546162297564476	0	0.00434511316124925	0.00029066789513993	0.019	0.259357356483329	0.977401516109781
TCGA-CD-8525-01A-11R-2343-13	0.10571194604679	0	0.00176120643723713	0.228468681378779	0	0.122616746349868	0.0628799610479941	0.0398988054991004	0.0386724424635242	0	0.0286181680693737	0.00186609448943824	0	0.179673453568931	0.109179898445337	0.0703378036428136	0	0.000971633865501769	0	0.00468325915748451	0	0.00465989953782747	0.053	0.144468614528031	1.03908172795144
TCGA-CD-8531-01A-11R-2343-13	0	0.527508201211305	0.0616847846850715	0.0144477195777332	0	0.0140280152932318	0.00556298694565073	0.0369389792325254	0.00682458207604048	0.00511047252603053	0	0	0	0.00542978849985266	0	0.154881070437419	0	0.164516658809522	0	0.0030667407056171	0	0	0	0.503166942367573	0.867937158584494
TCGA-BR-6455-01A-11R-1802-13	0.089291999700649	0	0.00151561259527675	0.308974609446094	0	0.0682789354140544	0.0511054528137692	0.0453005741497259	0.0464124280696654	0	0.0168102464878403	0	0.0342914678595389	0.110128406612773	0.0955277323728759	0.108261431215728	0.0119073426433921	0	0	0.0121937606186177	0	0	0.034	0.187733135461963	1.01826547637899
TCGA-BR-8686-01A-11R-2402-13	0.114202405608021	0	0	0.278581262827649	0	0.197679405833572	0.023219864830574	0.015508207852285	0.0460423897593733	0	0	0.00722622795323395	0.0242380980225973	0.00347867416511172	0.127151634030533	0.116665463792178	0.00610865754421446	0	0.0398977077806581	0	0	0	0.048	0.152813619421827	1.04325832148585
TCGA-CG-5721-01A-11R-1602-13	0.0227365385114755	0	0.00896077418090447	0.276189047853792	0	0.110064021958166	0.158232275030742	0.0409528331326095	0.0121377457894817	0	0.0215383170664752	0.010934845863455	0	0.0724794730951215	0.112113652462637	0.0883168788916608	0.0396010326778489	0	0.0257425634856291	0	0	0	0.022	0.223628431803839	1.00276933767916
TCGA-VQ-A91S-01A-11R-A414-31	0.031371958685043	0	0	0.269582811249692	0	0.165459175526596	0.155574482573317	0.0138300451061281	0.00166990239347847	0	0.0438681023263332	0	0	0.0683300679781394	0.131035685352713	0.0744393299224453	0.0111679709505748	0	0.00952039820846671	0	0	0.0241500697270741	0.141	0.0736186611919733	1.07812732318408
TCGA-D7-6818-01A-11R-1884-13	0.0470788461540909	0	0.0210207078799015	0.0382940195897166	0	0.0828865695351784	0.00465752779140325	0	0.0146543841962273	0	0.0335608975871478	0	0.0102001204588701	0.108366619238446	0.0291543974704826	0.410459228884746	0.0303438045381325	0	0.0366759981608509	0	0.0449294490333863	0.0877174294814193	0.075	0.11607290673562	1.04681980299867
TCGA-VQ-A8DU-01A-11R-A36D-31	0.0812579454053041	0	0	0.0799389749411872	0	0.391146216656116	0	0.0239025969345698	0.046671255105212	0	0	0.0781023083445595	0.00360150120133029	0.0983073986167272	0.0579279313541552	0.0594309710629951	0	0	0.0753940203749961	0	0	0.00431888000284747	0.075	0.116466909170879	1.05661966727177
TCGA-B7-A5TK-01A-12R-A36D-31	0.0257950852799051	0	0.00712891278466101	0.35303080871924	0	0	0.257489297326663	0.010557427826907	0.0152849898387573	0	0	0.0127248902793009	0.00576733086984978	0.011908155387136	0.124889393150966	0.0890433218569763	0.0146605349048812	0.02378637701772	0.0434117250174134	0	0	0.00452174973962356	0.02	0.25241496219639	0.991865401770943
TCGA-VQ-A924-01A-11R-A414-31	0.0136294552385453	0	0	0.154175941104809	0	0.173034697564674	0.149106420339317	0.0490072086441772	0.00879309851092767	0.00366381855444407	0.00390258405570928	0	0	0.148202939381323	0.0899952316340499	0.163555546602264	0	0.0237932226684966	0.0164623641569599	0	0	0.00267747154430152	0.022	0.220772122702897	0.998743956944825
TCGA-BR-8373-01A-11R-2343-13	0.0463772078953413	0	0.00134143414847407	0.0377807328757474	0	0.303243120403541	0.0361725081672337	0	0.0425076352224363	0	0.0205116481347624	0	0.0292405501537602	0.225564012729048	0.0768504481947339	0.0543892307451997	0.0399899159857195	0.0190149543959317	0.0558605869865287	0	0	0.0111560139615421	0.152	0.0700059122168168	1.05859178208225
TCGA-IN-8663-01A-11R-2402-13	0	0.0136627723552408	0	0.141871343211461	0	0.186141504588872	0.0190468353027514	0.0348975397631088	0	0	0	0.0409375631763028	0.0183907935923536	0.228033338135036	0.049057158766482	0.178254712444399	0.0268271094818564	0	0.0558943940907958	0	0.00698493509134077	0	0.432	0.0158503298746057	1.08608219359502
TCGA-BR-A4J4-01A-12R-A251-31	0.0951501558020529	0	0	0.0881908123607682	0	0.298244124708605	0.00854365899352848	0.0189411797190545	0.0698283065193094	0	0.000612361901821155	0.0180680689724028	0.00875552314523712	0.0119535088197289	0.12640870768881	0.0907817826520664	0.146931559684741	0	0	0.0175902490318745	0	0	0.023	0.214496050229601	1.00438970166534
TCGA-VQ-A91U-01A-11R-A414-31	0.0195426695483551	0.00178057242456244	0.0366685399152951	0.227813376390749	0	0.139064294703934	0.0691853658239877	0.0773183556369749	0.0622259873454771	0	0.00924991942820921	0	0	0.164762918220658	0.0589872968099562	0.0965148530549674	0.0163464786630902	0	0.0205393720337836	0	0	0	0.094	0.0996350159282449	1.05664180531346
TCGA-BR-6705-01A-12R-1884-13	0.131920192294545	0	0	0.111359437475253	0	0.194703067495605	0.0233137257895446	0.0353793486274301	0.100013602685604	0	0.0155024382785105	0	0.0100224476365289	0.100817129785235	0.0816963218596026	0.103714356008188	0.0264108667419643	0.0162379819564922	0.0489090833654971	0	0	0	0.026	0.205907555289317	1.0029565444783
TCGA-F1-6875-01A-11R-2055-13	0	0.0186554303180002	0.000185782617620374	0.0819213790726035	0	0	0	0.0460951918130161	0.0984145471295006	0	0.0597731804145346	0	0	0.521782648281422	0	0.0346362760942764	0	0	0	0.132294682260026	0.00624088199900102	0	0.093	0.100536791661072	1.10249575295686
TCGA-D7-5578-01A-01R-1602-13	0.0410585783319659	0.0215597189065788	0.061334815699103	0.142209788804321	0	0.156794515614154	0.0637766218854317	0.0431998856589469	0.0469371632393176	0	0.0118446263457345	0.00199085530964813	0.0195913593056924	0.141135906326492	0.0785662884839392	0.0864210557007053	0.0443431785843177	0	0.0288093716585648	0	0	0.0104262701450868	0.034	0.188589435683364	1.00633064599495
TCGA-D7-A6EX-01A-11R-A31P-31	0.194195803142023	0	0	0.0943218742052027	0	0.273083004345011	0.00757193307019639	0.0436815551693833	0.0866671014658512	0	0	0.0368753829514706	0	0.0104085832392751	0.0767315892539973	0.1026746019992	0.0212908471469158	0	0.0524977240114739	0	0	0	0.03	0.193901215528674	1.01882552028901
TCGA-HU-8244-01A-11R-2343-13	0.025452113756904	0	0	0.0700421353206619	0	0.29350044398966	0.0763607495456097	0	0.097725698324464	0.0153287642992944	0	0.00195863873031629	0	0.176907778747709	0.0379574736665584	0.164775902794778	0.00291441797927466	0	0	0.0250127416174131	0	0.0120631412273568	0.248	0.0435965547497048	1.07956015267831
TCGA-BR-7957-01A-11R-2203-13	0.0975776550915361	0	0	0.050623345209392	0	0.209622665164767	0.0167784089710236	0.0652780777625685	0.0348722758492327	0	0	0.00588267974881902	0	0.146601232991635	0.0604218609419512	0.125395975893462	0.0115808055015296	0	0.157972463871883	0	0	0.0173925530022002	0.054	0.142798403264517	1.02241584226847
TCGA-HU-A4HD-01A-11R-A251-31	0.0623668891608622	0	0.00660132155194124	0.0707566517402628	0	0.22727915054155	0.0340240243723885	0.0258651171980621	0.0959793260417304	0	0	0	0	0.223300890879999	0.0553315297641811	0.109101056294916	0.0237355785776952	0	0.0465783655801916	0.00887106466768448	0	0.0102090336285358	0.092	0.101996395555079	1.04813736800639
TCGA-HU-8610-01A-22R-2402-13	0.0453493212845897	0	0.0112976132981779	0.0136138442286131	0	0.125843427023078	0.0213379839993044	0.0477056375461946	0.0761456600205149	0	0.0383291787828829	0	0	0.343762012585464	0	0.0351396222123024	0	0.0903033687299182	0	0.141217090191928	0.00125857201409083	0.00869666808294135	0.017	0.293387151700448	0.972960505056564
TCGA-VQ-A91Y-01A-11R-A414-31	0.0524450545927104	0	0.00918571667603578	0.114362604701536	0	0.277898304744695	0.00436809458797634	0	0.057110796212116	0	0	0.0974793808369194	0.0176153059449642	0.0400391427131884	0.0927885142577006	0.0907839100334005	0.0277362904217236	0	0.118186884277034	0	0	0	0.051	0.14822694369118	1.03373554387766
TCGA-D7-A4Z0-01A-22R-A251-31	0.214267124673023	0	0.0303058130233143	0.0395477469840672	0	0.219976875255818	0.019068444880872	0.0221324858784598	0.0608059170871697	0	0	0.010005536128905	0.0136175405802752	0.0658443608219256	0.0135119136749036	0.0191538847554976	0.106099547193687	0.0457720200503936	0.0945438668850892	0	0	0.0253469221265999	0.004	0.362883480450137	0.932400404540515
TCGA-HU-A4G9-01A-11R-A24K-31	0	0.0776213909531274	0	0.0148536074484665	0	0.279856017966906	0.0368667645971696	0.0326261016028437	0.0051605480924474	0	0	0.0325742007771944	0	0.171676495806679	0.095904314483207	0.0981679561993401	0	0.0421343619336298	0.0627826559190681	0	0	0.0497755842199208	0.393	0.0201034526155991	1.07583682165334
TCGA-BR-8591-01A-11R-2402-13	0.0450667546114361	0.0243993732514428	0	0.00439931290558115	0	0.240220245173913	0.0865646061859663	0.0269245695614269	0.00873697611438766	0	0	0.0727618856750055	0	0.199753248383358	0.0889884127716516	0.129695532962661	0.000213316598381117	0	0.0722757658047897	0	0	0	0.152	0.069979007034081	1.05676783192583
TCGA-BR-8297-01A-12R-2343-13	0.172108017212112	0	0	0.131544332387115	0	0.231163050969212	0.0189834662780919	0.0274463053544696	0.0431535107800836	0	0	0.063031333062251	0.0121468097621662	0.0397282911568004	0.0928452938623532	0.0554412999887554	0.00111606125724171	0	0.111292227929347	0	0	0	0.021	0.242411098501287	0.992985933444434
TCGA-D7-8570-01A-11R-2343-13	0.116831882540774	0	0.0672690491558748	0.0840493651468024	0	0.164639574922473	0.0570275919426478	0.0460424055727579	0.0443781268807272	0	0	0.031706792693249	0.00289449993371804	0.138350596934732	0.0509104084716957	0.103731716265445	0.0707652645794269	0	0.0214027249596767	0	0	0	0.011	0.321608790146307	0.950322743570491
TCGA-VQ-A91A-01A-11R-A414-31	0.04655380552197	0	0.0394116966582111	0.00914847221860623	0	0.160630022351506	0	0	0.000676688664003736	0	0.0369130043536817	0	0.00817369618748762	0.287513421022622	0.00188678791180575	0.135788721982528	0	0.0930746593053797	0	0.14001970912997	0.00579652454622678	0.0344127901460012	0.027	0.204536869350971	1.01257548347158
TCGA-HF-A5NB-01A-11R-A31P-31	0.0204410755809865	0	0	0.2055946423496	0	0.250510349252464	0.0704865926565941	0.0511958094938376	0.0382204892178633	0	0	0.0260217692830099	0	0.0921455146673459	0.0407349185648441	0.136272503262783	0.0304190411039894	0	0	0.0379572945666821	0	0	0.074	0.118287312075541	1.05428509849846
TCGA-BR-6710-01A-11R-1884-13	0.217164254365174	0	0.211166033219286	0.147599857482028	0	0.180772068914977	0.00229253310295988	0	0.0341987714142794	0	0	0.0204440766811218	0.00669582190606711	0.00651848908900694	0.00444532516835836	0.00924712714263013	0	0.010957886090021	0.140610828275941	0.00329588892405228	0	0.00459103822409673	0	0.547217738935368	0.836462534105621
TCGA-VQ-AA6D-01A-11R-A414-31	0.0712792357598378	0	0.00207660032059353	0.020300329649608	0	0.259984091178345	0	0.0842403027128342	0.0308533961561367	0	0	0.0454014266395112	0	0.236676940939729	0.0671065732846305	0.0381337402739544	0	0.0345632505181416	0	0.109384112566678	0	0	0.357	0.0250077265646483	1.08942240692219
TCGA-VQ-A8PO-01A-11R-A414-31	0.0712864295085306	0.0119424908823557	0	0.203164166875362	0	0.184771156409971	0.110817046216505	0.111407481625536	0.027290055325935	0	0.0256423714776128	0	0	0.130902001007611	0.0582067927595875	0.0413129720041971	0.00952984500126553	0.00205675104081763	0	0.0104456906757782	0.00122474918893409	0	0.046	0.156294816403912	1.03850540057972
TCGA-VQ-A8DV-01A-12R-A36D-31	0.0912703276008488	0	0	0.113417624195431	0	0.185856130885794	0	0.0351184567700273	0	0	0	0.00949914323677232	0.00234838616227351	0.278877017984756	0.098369433295916	0.0547446535217691	0	0.0200011432563189	0.0657604499187969	0.00226699392732141	0	0.0424702392439746	0.096	0.0986633499296832	1.05391883073722
TCGA-CD-A48A-01A-12R-A36D-31	0.0384269130565919	0	0.00128992419611117	0.0981657695798328	0	0.111299910576917	0	0.0279476881341481	0.0654443932224092	0	0	0.0614418709322097	0	0.194307433121891	0.0458036588180716	0.256390855846738	0.0137919349943087	0	0.0856896475207702	0	0	0	0.109	0.0902858016093443	1.05204632923101
TCGA-CG-4301-01A-01R-1157-13	0.142030853735448	0	0.0196720429424304	0.0160904706658213	0	0.253212289664942	0.0150171886373908	0.0253722978115074	0.00350865807933459	0	0.00636208955620808	0	0	0.0760914171722578	0.0661581858539048	0.208514951053184	0.0656470578589344	8.37087832540822e-05	0.0433690300104631	0.0167072350035855	0.0326443737202695	0.00951814945106435	0.012	0.318588083608436	0.950086783780105
TCGA-BR-8487-01A-11R-2402-13	0.000556736535335995	0.043864843878386	0	0.0761401024573798	0	0.213694061037562	0.0878824847042136	0.0366660145649812	0.0334486873989933	0.0149501470633084	0	0.000803989532646027	0	0.174218560049161	0.110607073982317	0.176441039300568	0.00333912842544322	0	0.0273871310697038	0	0	0	0.155	0.068373228336826	1.06266861357261
TCGA-RD-A8N9-01A-12R-A39E-31	0.0919205292282073	0	0.0706374179364121	0.116967336238168	0	0.192304920888154	0.0412115192992272	0.0615723382773151	0.104369872475686	0	0	0.00743686077282258	0.00202333255604091	0.0702978962492639	0.0516782834782109	0.117885516507678	0.0226277564526793	0.00325064445504175	0.0458157751850921	0	0	0	0.022	0.227099277222863	0.995340844667353
TCGA-BR-6454-01A-11R-1802-13	0.0368467422483577	0	0.065477016269154	0.25883599319453	0	0.175223954819297	0.117554809116488	0.0736828873068687	0.0779865314807673	0	0.00685278428792769	0	0.00584246735230564	0.033306538302226	0.0674154112626	0.0449064714812913	0.0232341263402003	0.00163897024199495	0.00264004263736792	0	0	0.00855525365862317	0.049	0.150918582746807	1.04803019368243
TCGA-D7-8578-01A-21R-2343-13	0.0627664036837889	0	0	0.140257582249747	0	0.246459377223702	0	0.0337782505792048	0.0760845891777818	0	0	0.0579281074230669	0.00327341962516882	0.0383350610596881	0.0524752275750869	0.202413969844122	0.0135317744180584	0.0136290546505268	0.0525470019727011	0	0	0.00652018051735584	0.09	0.104690290986228	1.05139799778297
TCGA-CD-A486-01A-11R-A24K-31	0.0310190109677588	0	0.0220612501856454	0.0320785959718685	0	0.12480573191731	0.00531283649664373	0.0323919935273723	0.0598728970604164	0	0	0.0327788965293808	0	0.452142812569429	0.0279667525296823	0.15765016614855	0	0	0	0.019317241247626	0	0.00260181484831709	0.141	0.0733381816953033	1.09856923012784
TCGA-CG-5734-01A-11R-1602-13	0.052033814989595	0	0.103803859988728	0.0666916605311635	0	0.19080593016987	0.0842053642055831	0.0154055805311811	0.0403026305536441	0	0.0189709574370985	0	0	0.25245047530425	0.0647096642660253	0.0539832334574468	0.0129019968882115	0	0.0041897314435537	0	0.00544888806267503	0.0340962121709739	0.021	0.24281094718397	0.9879761394197
TCGA-CG-4469-01A-01R-1157-13	0.0391157107511852	0	0.0039963984757927	0	0	0.204269941833207	0.0233007691194856	0.0209848881204244	0.00014160593617068	0.0120086282393748	0.00363624847259097	0	0	0.0641298134999123	0.049985176260573	0.309947095645435	0.0532445965564829	0.0362385708188382	0	0.0936924142991324	0	0.0853081419713943	0.02	0.251442099485217	0.981818294680128
TCGA-CG-5722-01A-21R-1602-13	0.114449708521035	0	0.0720164578479278	0.245135721968694	0	0.114675057238889	0.00191491589305233	0.107175128005583	0.0501056527324344	0	0	0.0522499192042663	0.00537827589755159	0.0292142189886192	0.0727750724061749	0.0350983886932558	0.0341456774523368	0.0195114998371964	0.0336148442501475	0	0.0125394610628363	0	0.017	0.28682450343944	0.977790312609166
TCGA-IN-A7NU-01A-22R-A354-31	0.0420549969229518	0.00584847087836139	0.0362438378770321	0.0923867608429535	0	0.172657568387951	0.110400044061881	0	0.116780024726938	0	0	0	0.00277672142741086	0.0839415081067414	0.101542766380566	0.146283892725519	0.0217347449513565	0.0217427486174274	0.0306527571841447	0	0	0.0149531569087663	0.084	0.108856211688664	1.03940521525813
TCGA-D7-8575-01A-11R-2343-13	0.157704862430484	0	0.0298655945098046	0	0	0.146078583259675	0.00378508308073405	0.0241085191246916	0.0418807265589411	0	0	0.0106660321132337	0	0.469501317931494	0	0.058458477501001	0	0.0103062290181304	0	0.0443582080067754	0	0.00328636646503557	0.016	0.299051647355485	0.981803336914787
TCGA-VQ-A91N-01A-11R-A414-31	0.165034542641092	0	0.153853146790447	0.08620822763465	0	0.245547235881166	0.0456687867860186	0.0292213086568935	0.0422316632339841	0	0	0.00834292670687597	0	0.0495397050569023	0.0423573902122431	0.0289182138591523	0.0490943829978858	0.0173857288093711	0.029445008920548	0	0.00715173181277068	0	0.001	0.418017515203012	0.910185692192107
TCGA-R5-A7O7-01A-11R-A33Y-31	0.108038001859733	0	0.0339118035054259	0.0907537951822922	0	0.363225632293006	0.0582550248371689	0.0142543423564205	0.0346374324055367	0	0.0596109866822947	0	0	0.0133184057374137	0.045174206339772	0.00393604081030125	0	0.0280792009382173	0	0.119010707297338	0	0.0277944197550797	0.034	0.186617165205526	1.02520071492284
TCGA-D7-6526-01A-11R-1802-13	0.142754977588316	0	0.0209266731386628	0.0900907710655229	0	0.237575460551648	0	0.00663828520883886	0.0424550307486464	0	0.0257674718377544	0	0.038408250775855	0.164460028881743	0.0501101189471463	0	0.00506532360770926	0	0	0.0945123923678476	0.0227075944206221	0.0585276208596874	0.05	0.149192911486019	1.02757396910355
TCGA-IN-A6RS-01A-12R-A354-31	0.0471715451934005	0	0.00825887914431525	0.165324831355549	0	0.152766828392117	0.179903726593799	0.0078153090937377	0.0353669419542624	0	0.0417464410179403	0	0	0.180371593329574	0.04173661669681	0.0580643016002541	0	0.0141225970133653	0	0.0454246618894741	0	0.0219257267254018	0.0610000000000001	0.132878202557492	1.0351477363919
TCGA-CD-5798-01A-11R-1602-13	0.0103244170382815	0	0	0.107302673882435	0	0.25214710962099	0	0	0.0512524163713216	0	0	0.0446352607193621	0.0550963608702986	0.0553048616827096	0.0383487742403954	0.251913411747593	0.0527856084215402	0.0210676447049641	0.0207794025676667	0.0381670759035899	0	0.000874982228851856	0.018	0.270054773835474	0.974486198238873
TCGA-D7-6528-01A-11R-1802-13	0.0821225369578647	0	0.00573445474088019	0	0	0.184900803910894	0	0.0293720379273705	0.00747176132819749	0	0.0289648484148133	0.00413631645637023	0	0.409145887078925	0.0632402749753335	0.101226501303491	0	0.00486516488161976	0	0.0788194120242404	0	0	0.035	0.183644866584245	1.03386227852296
TCGA-VQ-A8PP-01A-21R-A414-31	0.131679103298848	0	0	0.22625797763084	0	0.140586945075586	0.0921934979839693	0.0610999183239359	0.0235451395709337	0	0.0344388978237096	0.020559496285572	0	0.079191163114137	0.0802852160013046	0.0841260251418419	0.00849974178873137	0	0.017536877960592	0	0	0	0.054	0.142446095870985	1.03990793722885
TCGA-B7-5818-01A-11R-1602-13	0.0253490670531939	0	6.40309844349582e-05	0.208438920224902	0	0.0787973307050897	0.164800010315694	0.0257427794096866	0.00966130989149592	0	0	0.0439693500322946	0.0170617266981603	0.12773951149042	0.076825064467401	0.12691814919124	0.0221673801277216	0	0.0643898198655387	0	0	0.00807554954272597	0.02	0.255939256718032	0.979326971060426
TCGA-CG-4437-01A-01R-1802-13	0.0807017031712777	0	0.0114128049490966	0.2389532082327	0	0.0465199746564482	0.139158068278899	0.0443183254801329	0.016907409147548	0	0.0214865131891646	0.00974490448196077	0.00383281845106941	0.0230770966300484	0.0727813559519996	0.2022593594665	0.0172391026145584	0.0010868646482592	0.0203901788560034	0	0	0.0501303117943342	0.04	0.169170977732345	1.01465171482449
TCGA-IN-8462-01A-11R-2343-13	0.162316002923823	0	0.0690305849588682	0.0617236421464981	0	0.0881440374814848	0.049683400543442	0.0148920333154462	0.0704806400767409	0	0	0.0404474861639981	0.00342418747272534	0.0630604839278273	0.112544118855476	0.083879742029034	0.0514042321458705	0	0.128969407958766	0	0	0	0.012	0.316084791921222	0.952750346280153
TCGA-HU-A4H4-01A-21R-A251-31	0.00520440329394414	0.047080576356534	0.0118266133486209	0.164203447877174	0	0.0806419788809192	0.124840725204976	0.0631961437430234	0.0680975043375726	0	0.000504801394400582	0	0	0.138198601482245	0.145081147829907	0.0421722985312415	0	0.0541188411486024	0.0375889032613033	0	0	0.0172440133095355	0.02	0.254364526056845	0.986679518177861
TCGA-BR-6457-01A-21R-1802-13	0.0960952147197376	0.0377903616021298	0.10807322735655	0.142002500788831	0	0.198698554111145	0.058222920765682	0.0181216092302558	0.0251219426934121	0	0	0.0192034649053784	0.00939615890592885	0.0306916339957087	0.0651878684163487	0.0537072208907068	0.0393861043401071	0	0.0983012172780783	0	0	0	0.00600000000000001	0.352919414718764	0.938602188171523
TCGA-BR-6803-01A-11R-1884-13	0.248856877779413	0	0.0617728877096339	0.146720547686488	0	0.261567924633308	0.0147787814143497	0.0360446123858015	0.0472350329515417	0	0.00543547900281998	0	0.0135364996392786	0.00577157683380385	0.0460606181833448	0.0627375254631728	0.0130199436989465	0	0.0364616926180981	0	0	0	0.003	0.388450031082018	0.928313740655747
TCGA-CD-5804-01A-12R-2055-13	0.186968430632079	0	0.0219744487522741	0.124780823470254	0	0.121397233878141	0.0293769081678863	0	0.0623731776387207	0	0.0168365138853837	0	0.0182180520696214	0.249879559212194	0.0609566747597107	0.0838223858365332	0	0	0	0.015115114981169	0	0.00830067671603287	0.013	0.311854223521818	0.958789561729738
TCGA-D7-8572-01A-11R-2343-13	0.0935326946044919	0	0.00613637472637486	0.0656233802038846	0	0.112057874290068	0.0327774790596412	0.0193047266464674	0.0104985872603086	0	0.0392129520387125	0	0	0.395809426037348	0.0451621299916985	0.100145939949066	0	0	0	0.0783100800375453	0	0.00142835515439297	0.054	0.143688018236913	1.04870158502733
TCGA-BR-8592-01A-11R-2402-13	0.172408624340135	0.0165893326821273	0.0343410127923938	0.120597406486688	0	0.281434435140558	0.0259275510171938	0.0214674022616536	0.0311972907530873	0	0	0.0170220398681163	0.0166016433324548	0	0.0199417245853418	0.147009979237227	0.0242711969893701	0	0.0674107223275204	0	0.00188540890372698	0.00189422928240599	0.012	0.314567084663488	0.957658974126377
TCGA-D7-6520-01A-11R-1802-13	0.0751598924929139	0	0	0.0415164503213922	0	0.253926079189646	0.0570772167350274	0.0417275976111861	0.105904241078017	0	0.0233861885710064	0	0.0272643352400291	0.0583862750595981	0.0981822406327177	0.108677938065857	0	0.0420136439122223	0.0658873396350719	0	0	0.000890561455314582	0.072	0.118953319808777	1.03991600121184
TCGA-BR-6707-01A-11R-1884-13	0.100954043208445	0	0.0871354972842437	0.252763997318359	0	0.13611226787795	0.0994212407222673	0.0425788004099323	0.0363245582963101	0	0	0.0124559255439895	0.0136422033047226	0.077939200162232	0.064838435363585	0.0629702164031821	0.000814397605684611	0	0.0120492164990969	0	0	0	0.013	0.309703501001314	0.962925559505109
TCGA-HU-A4GX-01A-12R-A251-31	0.00558604811999505	0	0.0710358248219195	0.416720637245321	0	0	0.200627382990113	0.0448160774030014	0.0155853272554602	0	0	0	0.00526024632580289	0	0.141729753900187	0.0697005263445049	0.0103967964667107	0	0.0162855660592188	0	0	0.00225581306776505	0.034	0.184815378982024	1.03479893200068
TCGA-BR-8371-01A-11R-2343-13	0.410078609500672	0	0.0184851501544476	0.0932052357504667	0	0.206843311397671	0	0	0.0989608584531712	0	0	0.0520469122159778	0.0129586277822199	0.0120895368225826	0.00234362968346276	0.034493832517797	0	0.0224204518751229	0.0345205155657349	0	0.00155332828067374	0	0	0.492677565930986	0.87282147841623
TCGA-D7-A748-01A-12R-A32D-31	0.0549934583379394	0	0.00886042465827342	0.0181162678027762	0	0.174976855452382	0	0.0148861428223774	0.0514382967517202	0	0	0.0306438473602528	0.000564040679306111	0.155427104843551	0.0503517863647483	0.247383518045767	0.0693536621427439	0.00358252730921719	0.0505758248383964	0	0.00379233615617055	0.0650539064343776	0.00800000000000001	0.339988451943643	0.942664562338029
TCGA-HU-A4G8-01A-11R-A251-31	0.0764872212519769	0.0684041121876069	0	0.0967650020323058	0	0.215630234685665	0.114564024505967	0.0911646559488922	0	0	0.000383446065474871	0	0	0.13478776658438	0.103196871592202	0.0884606456493362	0	0.00542609619504721	0	0	0.00472992330114566	0	0.02	0.257615140398284	0.983081068438558
TCGA-RD-A7BW-01A-11R-A32D-31	0.0410468824659098	0	0	0.365018413369316	0	0.173606510597182	0.000934978358955299	0.0317559087416521	0.046614156868418	0	0	0.069644999519282	0.0489166939780637	0	0.0596885454209545	0.117374688322967	0.0245302614897671	0.00763633896924846	0.00762570628258866	0.00560591561569623	0	0	0.001	0.423247168265462	0.911496511546041
TCGA-BR-4371-01A-01R-1157-13	0	0	0.00435370924570805	0.0167400563976846	0	0.389382914688071	0.0568274081947835	0.00883682369743919	0.0442611092843013	0.0472864344912919	8.40790733087001e-05	0	0	0.11032386823823	0.115025418016654	0.125868192668282	0.0307181333118974	0.00716340990867087	0.0371393039964998	0	0.00272582436696695	0.00326331442021184	0.092	0.101915374795834	1.05564539302461
TCGA-CG-4466-01A-01R-1157-13	0.0827784742650991	0	0.0149407133799671	0.00605650630261779	0	0.287445528331447	0.224767041675958	0	0	0	0.0698872629275766	0	0	0.0822828411030977	0.092343716292715	0.0716552096924266	0	0.00330546587837135	0	0	0.00603081644835778	0.058506423702366	0.219	0.0508790753239685	1.06392150587886
TCGA-CG-4306-01A-01R-1157-13	0.0284265560137716	0	0.0604069221490142	0.0438717051331506	0	0.215966734969899	0.0926171915188631	0	0	0	0.0429863359363478	0	0	0.0799042483452872	0.0403326169735229	0.0817601205631556	0	0.0367993954040529	0	0.188249524311844	0	0.0886786486810911	0.04	0.166510910119391	1.01867364387348
TCGA-D7-A6EY-01A-21R-A31P-31	0.136970312883752	0	0.0390897589930103	0.101925602842086	0	0.229729425894386	0.0341608780872789	0.0584717810379066	0.0723564368814112	0	0	0.0211020032615984	0	0.0769500983909963	0.0955406997036151	0.0715100858142058	0.012482076127305	0	0.0260002876560647	0	0	0.0237105524263841	0.015	0.304027074714961	0.96323117906971
TCGA-CD-8528-01A-11R-2343-13	0.0125956832276036	0	0	0.0476756460946923	0	0.193753037240951	0.0247196115274795	0.0451277866106918	0.025189201469875	0	0.0260572371024204	0.00541056514184012	0	0.253576938363099	0.0717913760353997	0.196532281695929	0.0114204142475637	0	0.00751221866550006	0	0	0.0786380025769556	0.14	0.0738333593770405	1.06954197376213
TCGA-RD-A8N1-01A-12R-A36D-31	0.115483354438957	0.0173724907995099	0.0447414424281814	0.143291773584588	0	0.222964511728917	0.0229386077670815	0.0338328009882946	0.096271975728578	0	0	0.0295226778335338	0	0.109340847346848	0.0495344321719934	0.0803494396282222	0.00755146697327837	0.00491191962790081	0.0213406550758253	0	0.000551603878289993	0	0.016	0.294954290502241	0.969046589295899
TCGA-VQ-AA69-01A-11R-A414-31	0.026192995757845	0	0.00424191497357995	0.190617477548575	0	0.0962857615010744	0.207820277219157	0.0494386748271488	0	0	0.0878357959066925	0	0.00933067178596022	0.0426945554351473	0.0794531751018044	0.147724448940715	0.0178711726209704	0	0.00105578878500819	0	0.0273926729568081	0.0120446166395129	0.168	0.0652087960228691	1.06411188457439
TCGA-VQ-A92D-01A-11R-A414-31	0.0443187686708006	0.00110547161863158	0.00244578475685675	0.0300055719904682	0	0.267431936657881	0.0233930255738318	0.0716613339502889	0.0452979067809965	0	0.0135034797392659	0.0423438811877862	0	0.200485304688335	0.129161391883083	0.0761689351247745	0	0	0	0.0517152757856149	0.000961931591385208	0	0.162	0.0669115403794845	1.07467636295227
TCGA-BR-8289-01A-11R-2343-13	0.0692055586672164	0	0	0.0780387697166142	0	0.206003140580329	4.93234967992513e-05	0	0.0439267245642314	0.000289543282976537	0	0	0	0.29366079086522	0.0647095503143352	0.16269302089366	0	0	0.0814235776186174	0	0	0	0.089	0.106599839872792	1.05187172898393
TCGA-BR-8295-01A-11R-2343-13	0.363934318800879	0	0.108348498880433	0.0499815931844404	0	0.093342006937618	0.000781808357946357	0.0671286637031222	0.0156420241333772	0	0	0.00625406602609939	0	0.183913888879595	0.0588537687305882	0.0347219056910793	0.00863657513926402	0	0.00846088153555894	0	0	0	0	0.54524639871792	0.837545689597893
TCGA-VQ-A91Q-01A-12R-A414-31	0.12741159295905	0	0.0115794121794664	0.0244893619218521	0	0.364432957623789	0.0251336589982179	0.0186587057791742	0.0567551997014196	0	0	0	0.0105924248991264	0.101695674120981	0.0811319033137487	0.0376976703925357	0	0.0908881851880723	0.00827445248971759	0.0386269769762766	0	0.00263182345657266	0.052	0.147086214861133	1.03535674952778
TCGA-BR-8296-01A-11R-2343-13	0.14224923190095	0.117452563941052	0.0660203220605234	0.0944890400790191	0	0.265612242596198	0.051393345313996	0	0.0400994517035686	0	0.0191022278359947	0	0.00253226781739789	0.0517537803362106	0.0503218348478244	0.032512297258072	0.0147929698164955	0.0245672543661627	0.0191523442322142	0	0.00731660560249669	0.000632220291823492	0	0.462107353882522	0.886186626905756
TCGA-CD-8533-01A-11R-2343-13	0.206272942614574	0	0.0790488674593075	0.0561496069591034	0	0.171980317106773	0.0805541222934647	0.0258592586089429	0.0135460016404123	0	0.00790170565507096	0	0	0.0573567311856739	0.0411102452488528	0.0934039907107496	0.115258312641022	0	0.039791321972385	0	0.0117665759036676	0	0.005	0.357905678064553	0.93491883487508
TCGA-CG-4477-01A-01R-1157-13	0.0185521651420291	0.0128505644335036	0.0166556554528414	0.105873558264554	0	0.25658272041141	0.157739036923709	0.0415205031335135	0	0	0.0248835179050792	0	0	0	0.0591900732538818	0.13133103702491	0.0281735974362494	0.0566956245544064	0	0.00953896281719544	0.0315215633389944	0.0488914199077224	0.135	0.0753865408962517	1.05445241205557
TCGA-VQ-A8P3-01A-11R-A36D-31	0.0898132923276338	0	0.0147482351807741	0.299341489456629	0	0.209660056280546	0.0991400700555747	0.0125458377367258	0.0498715795253638	0	0	0.0311644783483629	0.0105406633282656	0.0411098106581804	0.0383917434279132	0.0360948890051174	0.0202500147599575	0	0.0473278399089561	0	0	0	0.021	0.245254464531787	1.00216516766805
TCGA-RD-A8N0-01A-12R-A36D-31	0.0252784867188795	0.207532154272295	0.0900287992905711	0.176788429398258	0	0.200444887677187	0.0130460493836298	0.0757822406846718	0.0493303027972295	0	0	0.0197599323491749	0.00176636790582232	0.0161281755752374	0.0297101297843507	0.0326209159833131	0.00578173519486073	0.00985931366587948	0.0461420793186396	0	0	0	0	0.437316874557245	0.901805834192143
TCGA-BR-7722-01A-31R-2203-13	0.0526544720807357	0	0.0016644672999798	0.0674942067081707	0	0.259006180680011	0	0	0.0931455607377319	0	0	0.0374014700389187	0	0.102737545398282	0.0308277400112096	0.182553917766362	0.0623876056417929	0	0.110126833636806	0	0	0	0.05	0.149174170389459	1.02252249286967
TCGA-CG-4441-01A-01R-1802-13	0.116481017263853	0	0.00993367487662679	0.090374232766799	0	0.191885903103607	0	0	0.0509960517462512	0	0	0	0	0.183819190301706	0.0592203313013519	0.128234018254052	0	0	0	0.113845034210294	0	0.0552105461754588	0.039	0.172075554960238	1.01831653744058
TCGA-BR-6453-01A-11R-1802-13	0.261397801892814	0.0768064281433112	0.0407528237807986	0.148204472822698	0	0.0824902434563157	0.0162606119338094	0.025738604799792	0.0732563811754247	0	0	0.0388277910062282	0	0.0666501613607501	0.00268811978079467	0.0771732488266125	0.0228241158932031	0.0234676339545173	0.043461561172931	0	0	0	0	0.571275697343909	0.823506310385002
